# Supplementary material for: Reconciling patterns of long-term topographic growth with coseismic uplift by synchronous duplex thrusting
Source: Nat Commun. 2023 Dec 6;14:8073. doi: 10.1038/s41467-023-43994-6 (PMC10700525; doi:10.1038/s41467-023-43994-6)
Supplement: Supplementary file 3 — Source Data [file 41467_2023_43994_MOESM3_ESM.zip]

Archive with 140 entries (114 files):
- Source Data/
- Source Data/Figure 3a.movd/
- Source Data/Figure 3a.movd/db/
- Source Data/Figure 3a.movd/db/000005.sst
- Source Data/Figure 3a.movd/db/000007.sst
- Source Data/Figure 3a.movd/db/000012.log
- Source Data/Figure 3a.movd/db/CURRENT
- Source Data/Figure 3a.movd/db/LOCK
- Source Data/Figure 3a.movd/db/LOG
- Source Data/Figure 3a.movd/db/LOG.old
- Source Data/Figure 3a.movd/db/MANIFEST-000011
- Source Data/Figure 3a.movd/desktop.ini
- Source Data/Figure 3a.movd/index.move
- Source Data/Figure 3a.movd/journal.txt
- Source Data/Figure 3a.movd/StratColumn-13.xml
- Source Data/Figure 3a.movd/thumb.png
- Source Data/Figure 3a.movd/wkt.txt
- Source Data/Figure 3a.move
- Source Data/Figure 3c-e.movd/
- Source Data/Figure 3c-e.movd/db/
- Source Data/Figure 3c-e.movd/db/000003.log
- Source Data/Figure 3c-e.movd/db/CURRENT
- Source Data/Figure 3c-e.movd/db/LOCK
- Source Data/Figure 3c-e.movd/db/LOG
- Source Data/Figure 3c-e.movd/db/MANIFEST-000002
- Source Data/Figure 3c-e.movd/desktop.ini
- Source Data/Figure 3c-e.movd/index.move
- Source Data/Figure 3c-e.movd/journal.txt
- Source Data/Figure 3c-e.movd/StratColumn-14.xml
- Source Data/Figure 3c-e.movd/thumb.png
- Source Data/Figure 3c-e.movd/wkt.txt
- Source Data/Figure 3c-e.move
- Source Data/Figure 4c and S9.movd/
- Source Data/Figure 4c and S9.movd/db/
- Source Data/Figure 4c and S9.movd/db/000003.log
- Source Data/Figure 4c and S9.movd/db/CURRENT
- Source Data/Figure 4c and S9.movd/db/LOCK
- Source Data/Figure 4c and S9.movd/db/LOG
- Source Data/Figure 4c and S9.movd/db/MANIFEST-000002
- Source Data/Figure 4c and S9.movd/desktop.ini
- Source Data/Figure 4c and S9.movd/geos/
- Source Data/Figure 4c and S9.movd/geos/SegyImage/
- Source Data/Figure 4c and S9.movd/geos/SegyImage/08/
- Source Data/Figure 4c and S9.movd/geos/SegyImage/10/
- Source Data/Figure 4c and S9.movd/geos/SegyImage/21/
- Source Data/Figure 4c and S9.movd/geos/SegyImage/27/
- Source Data/Figure 4c and S9.movd/geos/SegyImage/40/
- Source Data/Figure 4c and S9.movd/index.move
- Source Data/Figure 4c and S9.movd/journal.txt
- Source Data/Figure 4c and S9.movd/StratColumn-13.xml
- Source Data/Figure 4c and S9.movd/thumb.png
- Source Data/Figure 4c and S9.movd/wkt.txt
- Source Data/Figure 4c and S9.move
- Source Data/Figure S1.movd/
- Source Data/Figure S1.movd/db/
- Source Data/Figure S1.movd/db/000003.log
- Source Data/Figure S1.movd/db/CURRENT
- Source Data/Figure S1.movd/db/LOCK
- Source Data/Figure S1.movd/db/LOG
- Source Data/Figure S1.movd/db/MANIFEST-000002
- Source Data/Figure S1.movd/desktop.ini
- Source Data/Figure S1.movd/index.move
- Source Data/Figure S1.movd/journal.txt
- Source Data/Figure S1.movd/StratColumn-13.xml
- Source Data/Figure S1.movd/thumb.png
- Source Data/Figure S1.movd/wkt.txt
- Source Data/Figure S1.move
- Source Data/Figure S2.movd/
- Source Data/Figure S2.movd/db/
- Source Data/Figure S2.movd/db/000003.log
- Source Data/Figure S2.movd/db/CURRENT
- Source Data/Figure S2.movd/db/LOCK
- Source Data/Figure S2.movd/db/LOG
- Source Data/Figure S2.movd/db/MANIFEST-000002
- Source Data/Figure S2.movd/desktop.ini
- Source Data/Figure S2.movd/index.move
- Source Data/Figure S2.movd/journal.txt
- Source Data/Figure S2.movd/StratColumn-13.xml
- Source Data/Figure S2.movd/thumb.png
- Source Data/Figure S2.movd/wkt.txt
- Source Data/Figure S2.move
- Source Data/Figure S3.movd/
- Source Data/Figure S3.movd/db/
- Source Data/Figure S3.movd/db/000003.log
- Source Data/Figure S3.movd/db/CURRENT
- Source Data/Figure S3.movd/db/LOCK
- Source Data/Figure S3.movd/db/LOG
- Source Data/Figure S3.movd/db/MANIFEST-000002
- Source Data/Figure S3.movd/desktop.ini
- Source Data/Figure S3.movd/index.move
- Source Data/Figure S3.movd/journal.txt
- Source Data/Figure S3.movd/StratColumn-13.xml
- Source Data/Figure S3.movd/thumb.png
- Source Data/Figure S3.movd/wkt.txt
- Source Data/Figure S3.move
- Source Data/Figure S4.movd/
- Source Data/Figure S4.movd/db/
- Source Data/Figure S4.movd/db/000004.log
- Source Data/Figure S4.movd/db/000005.sst
- Source Data/Figure S4.movd/db/CURRENT
- Source Data/Figure S4.movd/db/LOCK
- Source Data/Figure S4.movd/db/LOG
- Source Data/Figure S4.movd/db/MANIFEST-000002
- Source Data/Figure S4.movd/desktop.ini
- Source Data/Figure S4.movd/index.move
- Source Data/Figure S4.movd/journal.txt
- Source Data/Figure S4.movd/StratColumn-13.xml
- Source Data/Figure S4.movd/thumb.png
- Source Data/Figure S4.movd/wkt.txt
- Source Data/Figure S4.move
- Source Data/Figure S5.movd/
- Source Data/Figure S5.movd/db/
- Source Data/Figure S5.movd/db/000003.log
- Source Data/Figure S5.movd/db/CURRENT
- Source Data/Figure S5.movd/db/LOCK
- Source Data/Figure S5.movd/db/LOG
- Source Data/Figure S5.movd/db/MANIFEST-000002
- Source Data/Figure S5.movd/desktop.ini
- Source Data/Figure S5.movd/index.move
- Source Data/Figure S5.movd/journal.txt
- Source Data/Figure S5.movd/StratColumn-14.xml
- Source Data/Figure S5.movd/thumb.png
- Source Data/Figure S5.movd/wkt.txt
- Source Data/Figure S5.move
- Source Data/Figure S8.movd/
- Source Data/Figure S8.movd/db/
- Source Data/Figure S8.movd/db/000004.log
- Source Data/Figure S8.movd/db/000005.sst
- Source Data/Figure S8.movd/db/CURRENT
- Source Data/Figure S8.movd/db/LOCK
- Source Data/Figure S8.movd/db/LOG
- Source Data/Figure S8.movd/db/MANIFEST-000002
- Source Data/Figure S8.movd/desktop.ini
- Source Data/Figure S8.movd/index.move
- Source Data/Figure S8.movd/journal.txt
- Source Data/Figure S8.movd/StratColumn-13.xml
- Source Data/Figure S8.movd/thumb.png
- Source Data/Figure S8.movd/wkt.txt
- Source Data/Figure S8.move
- Source Data/Readme.txt
