# Supplementary material for: Reconciling patterns of long-term topographic growth with coseismic uplift by synchronous duplex thrusting
Source: Nat Commun. 2023 Dec 6;14:8073. doi: 10.1038/s41467-023-43994-6 (PMC10700525; doi:10.1038/s41467-023-43994-6)
Supplement: Supplementary file 3 — Source Data [file 41467_2023_43994_MOESM3_ESM.zip › Source Data/Figure 3a.movd/db/LOG.old]

2023/11/22-23:50:28.426 1d08 Recovering log #8
2023/11/22-23:50:28.432 1d08 Delete type=0 #8
2023/11/22-23:50:28.432 1d08 Delete type=3 #6
