# Supplementary material for: Reconciling patterns of long-term topographic growth with coseismic uplift by synchronous duplex thrusting
Source: Nat Commun. 2023 Dec 6;14:8073. doi: 10.1038/s41467-023-43994-6 (PMC10700525; doi:10.1038/s41467-023-43994-6)
Supplement: Supplementary file 3 — Source Data [file 41467_2023_43994_MOESM3_ESM.zip › Source Data/Figure 3a.movd/StratColumn-13.xml]

<!DOCTYPE StratColumn>
<StratColumn version="1.0" id="13" name="StratColumn_13">
 <RockProperties>
  <value index="0">
   <attribute typeName="Compaction Curve" v="Default" typeId="68"/>
   <attribute typeName="pattern" v="2DMove_104" typeId="99"/>
   <attribute b="0" typeName="Background_colour" g="1" r="1" typeId="101"/>
   <attribute typeName="Porosity" v="0.490000" typeId="167"/>
   <attribute typeName="DepthCoefficient" v="0.270000" typeId="168"/>
   <attribute typeName="Grain Size" v="0.375000" typeId="169"/>
   <attribute typeName="Density" v="2650.000000" typeId="170"/>
   <attribute typeName="Young Modulus" v="15000.000000" typeId="171"/>
   <attribute typeName="Poisson Ratio" v="0.295000" typeId="172"/>
   <attribute typeName="Cohesion" v="2.000000" typeId="173"/>
   <attribute typeName="Friction Angle" v="30.000000" typeId="174"/>
   <attribute typeName="Vshale" v="0.000000" typeId="180"/>
   <attribute typeName="Rock Group" v="0" typeId="183"/>
   <attribute typeName="v0" v="3500.000000" typeId="190"/>
   <attribute typeName="k" v="0.500000" typeId="192"/>
   <attribute typeName="RockPropertyID" v="0" typeId="196"/>
   <attribute typeName="RockPropertySetID" v="0" typeId="197"/>
   <attribute typeName="Rock Type" v="Sandstone" typeId="198"/>
  </value>
  <value index="1">
   <attribute typeName="Compaction Curve" v="Default" typeId="68"/>
   <attribute typeName="pattern" v="2DMove_102" typeId="99"/>
   <attribute b="0" typeName="Background_colour" g="0" r="0.4" typeId="101"/>
   <attribute typeName="Porosity" v="0.630000" typeId="167"/>
   <attribute typeName="DepthCoefficient" v="0.510000" typeId="168"/>
   <attribute typeName="Grain Size" v="0.047000" typeId="169"/>
   <attribute typeName="Density" v="2720.000000" typeId="170"/>
   <attribute typeName="Young Modulus" v="32500.000000" typeId="171"/>
   <attribute typeName="Poisson Ratio" v="0.300000" typeId="172"/>
   <attribute typeName="Cohesion" v="2.000000" typeId="173"/>
   <attribute typeName="Friction Angle" v="30.000000" typeId="174"/>
   <attribute typeName="Vshale" v="1.000000" typeId="180"/>
   <attribute typeName="Rock Group" v="2" typeId="183"/>
   <attribute typeName="v0" v="2500.000000" typeId="190"/>
   <attribute typeName="k" v="0.500000" typeId="192"/>
   <attribute typeName="RockPropertyID" v="1" typeId="196"/>
   <attribute typeName="RockPropertySetID" v="0" typeId="197"/>
   <attribute typeName="Rock Type" v="Shale" typeId="198"/>
  </value>
  <value index="2">
   <attribute typeName="Compaction Curve" v="Default" typeId="68"/>
   <attribute typeName="pattern" v="2DMove_108" typeId="99"/>
   <attribute b="1" typeName="Background_colour" g="0" r="0" typeId="101"/>
   <attribute typeName="Porosity" v="0.410000" typeId="167"/>
   <attribute typeName="DepthCoefficient" v="0.400000" typeId="168"/>
   <attribute typeName="Grain Size" v="0.005000" typeId="169"/>
   <attribute typeName="Density" v="2710.000000" typeId="170"/>
   <attribute typeName="Young Modulus" v="45000.000000" typeId="171"/>
   <attribute typeName="Poisson Ratio" v="0.215000" typeId="172"/>
   <attribute typeName="Cohesion" v="2.000000" typeId="173"/>
   <attribute typeName="Friction Angle" v="30.000000" typeId="174"/>
   <attribute typeName="Vshale" v="0.000000" typeId="180"/>
   <attribute typeName="Rock Group" v="3" typeId="183"/>
   <attribute typeName="v0" v="2600.000000" typeId="190"/>
   <attribute typeName="k" v="0.500000" typeId="192"/>
   <attribute typeName="RockPropertyID" v="2" typeId="196"/>
   <attribute typeName="RockPropertySetID" v="0" typeId="197"/>
   <attribute typeName="Rock Type" v="Limestone" typeId="198"/>
  </value>
  <value index="3">
   <attribute typeName="Compaction Curve" v="Default" typeId="68"/>
   <attribute typeName="pattern" v="" typeId="99"/>
   <attribute b="0.2" typeName="Background_colour" g="0.2" r="0.4" typeId="101"/>
   <attribute typeName="Porosity" v="0.560000" typeId="167"/>
   <attribute typeName="DepthCoefficient" v="0.390000" typeId="168"/>
   <attribute typeName="Grain Size" v="0.211000" typeId="169"/>
   <attribute typeName="Density" v="2680.000000" typeId="170"/>
   <attribute typeName="Young Modulus" v="23750.000000" typeId="171"/>
   <attribute typeName="Poisson Ratio" v="0.300000" typeId="172"/>
   <attribute typeName="Cohesion" v="2.000000" typeId="173"/>
   <attribute typeName="Friction Angle" v="30.000000" typeId="174"/>
   <attribute typeName="Vshale" v="0.500000" typeId="180"/>
   <attribute typeName="Rock Group" v="0" typeId="183"/>
   <attribute typeName="v0" v="2200.000000" typeId="190"/>
   <attribute typeName="k" v="0.500000" typeId="192"/>
   <attribute typeName="RockPropertyID" v="3" typeId="196"/>
   <attribute typeName="RockPropertySetID" v="0" typeId="197"/>
   <attribute typeName="Rock Type" v="Default" typeId="198"/>
  </value>
  <value index="4">
   <attribute typeName="Compaction Curve" v="Default" typeId="68"/>
   <attribute typeName="pattern" v="2DMove_103" typeId="99"/>
   <attribute b="0" typeName="Background_colour" g="0.2" r="0.6" typeId="101"/>
   <attribute typeName="Porosity" v="0.560000" typeId="167"/>
   <attribute typeName="DepthCoefficient" v="0.390000" typeId="168"/>
   <attribute typeName="Grain Size" v="0.211000" typeId="169"/>
   <attribute typeName="Density" v="2680.000000" typeId="170"/>
   <attribute typeName="Young Modulus" v="23750.000000" typeId="171"/>
   <attribute typeName="Poisson Ratio" v="0.300000" typeId="172"/>
   <attribute typeName="Cohesion" v="2.000000" typeId="173"/>
   <attribute typeName="Friction Angle" v="30.000000" typeId="174"/>
   <attribute typeName="Vshale" v="0.500000" typeId="180"/>
   <attribute typeName="Rock Group" v="1" typeId="183"/>
   <attribute typeName="v0" v="2200.000000" typeId="190"/>
   <attribute typeName="k" v="0.500000" typeId="192"/>
   <attribute typeName="RockPropertyID" v="4" typeId="196"/>
   <attribute typeName="RockPropertySetID" v="0" typeId="197"/>
   <attribute typeName="Rock Type" v="ShalySand" typeId="198"/>
  </value>
  <value index="5">
   <attribute typeName="Compaction Curve" v="None" typeId="68"/>
   <attribute typeName="pattern" v="2DMove_5" typeId="99"/>
   <attribute b="0" typeName="Background_colour" g="1" r="0" typeId="101"/>
   <attribute typeName="Porosity" v="0.000000" typeId="167"/>
   <attribute typeName="DepthCoefficient" v="0.000000" typeId="168"/>
   <attribute typeName="Grain Size" v="0.000000" typeId="169"/>
   <attribute typeName="Density" v="2200.000000" typeId="170"/>
   <attribute typeName="Young Modulus" v="5810.000000" typeId="171"/>
   <attribute typeName="Poisson Ratio" v="0.400000" typeId="172"/>
   <attribute typeName="Cohesion" v="2.000000" typeId="173"/>
   <attribute typeName="Friction Angle" v="30.000000" typeId="174"/>
   <attribute typeName="Vshale" v="0.000000" typeId="180"/>
   <attribute typeName="Rock Group" v="4" typeId="183"/>
   <attribute typeName="v0" v="4481.000000" typeId="190"/>
   <attribute typeName="k" v="0.500000" typeId="192"/>
   <attribute typeName="RockPropertyID" v="5" typeId="196"/>
   <attribute typeName="RockPropertySetID" v="0" typeId="197"/>
   <attribute typeName="Rock Type" v="Salt" typeId="198"/>
  </value>
  <value index="6">
   <attribute typeName="Compaction Curve" v="Default" typeId="68"/>
   <attribute typeName="pattern" v="2DMove_103" typeId="99"/>
   <attribute b="0.596078" typeName="Background_colour" g="0.596078" r="0.596078" typeId="101"/>
   <attribute typeName="Porosity" v="0.700000" typeId="167"/>
   <attribute typeName="DepthCoefficient" v="0.710000" typeId="168"/>
   <attribute typeName="Grain Size" v="0.000000" typeId="169"/>
   <attribute typeName="Density" v="2200.000000" typeId="170"/>
   <attribute typeName="Young Modulus" v="5810.000000" typeId="171"/>
   <attribute typeName="Poisson Ratio" v="0.400000" typeId="172"/>
   <attribute typeName="Cohesion" v="2.000000" typeId="173"/>
   <attribute typeName="Friction Angle" v="30.000000" typeId="174"/>
   <attribute typeName="Vshale" v="0.000000" typeId="180"/>
   <attribute typeName="Rock Group" v="3" typeId="183"/>
   <attribute typeName="v0" v="4481.000000" typeId="190"/>
   <attribute typeName="k" v="0.500000" typeId="192"/>
   <attribute typeName="RockPropertyID" v="6" typeId="196"/>
   <attribute typeName="RockPropertySetID" v="0" typeId="197"/>
   <attribute typeName="Rock Type" v="Chalk" typeId="198"/>
  </value>
 </RockProperties>
 <value index="0">
  <attribute typeName="Thickness" v="200.000000" typeId="91"/>
  <attribute typeName="Horizon" v="Horizon_01" typeId="98"/>
  <attribute b="0.282353" typeName="Colour" g="0.654902" r="0.901961" typeId="151"/>
  <attribute typeName="Age" v="0.000000" typeId="186"/>
  <attribute typeName="Active" v="1" typeId="188"/>
  <attribute typeName="RockPropertyID" v="3" typeId="196"/>
 </value>
 <value index="1">
  <attribute typeName="Thickness" v="200.000000" typeId="91"/>
  <attribute typeName="Horizon" v="Horizon_02" typeId="98"/>
  <attribute b="0.392157" typeName="Colour" g="0.992157" r="0.870588" typeId="151"/>
  <attribute typeName="Age" v="10.000000" typeId="186"/>
  <attribute typeName="Active" v="1" typeId="188"/>
  <attribute typeName="RockPropertyID" v="3" typeId="196"/>
 </value>
 <value index="2">
  <attribute typeName="Thickness" v="200.000000" typeId="91"/>
  <attribute typeName="Horizon" v="Horizon_03" typeId="98"/>
  <attribute b="0" typeName="Colour" g="0.733333" r="0" typeId="151"/>
  <attribute typeName="Age" v="20.000000" typeId="186"/>
  <attribute typeName="Active" v="1" typeId="188"/>
  <attribute typeName="RockPropertyID" v="3" typeId="196"/>
 </value>
 <value index="3">
  <attribute typeName="Thickness" v="200.000000" typeId="91"/>
  <attribute typeName="Horizon" v="Horizon_04" typeId="98"/>
  <attribute b="0.780392" typeName="Colour" g="0.905882" r="0.588235" typeId="151"/>
  <attribute typeName="Age" v="30.000000" typeId="186"/>
  <attribute typeName="Active" v="1" typeId="188"/>
  <attribute typeName="RockPropertyID" v="3" typeId="196"/>
 </value>
 <value index="4">
  <attribute typeName="Thickness" v="200.000000" typeId="91"/>
  <attribute typeName="Horizon" v="Horizon_05" typeId="98"/>
  <attribute b="0.886275" typeName="Colour" g="0.784314" r="0.462745" typeId="151"/>
  <attribute typeName="Age" v="40.000000" typeId="186"/>
  <attribute typeName="Active" v="1" typeId="188"/>
  <attribute typeName="RockPropertyID" v="3" typeId="196"/>
 </value>
 <value index="5">
  <attribute typeName="Thickness" v="200.000000" typeId="91"/>
  <attribute typeName="Horizon" v="Horizon_06" typeId="98"/>
  <attribute b="0.752941" typeName="Colour" g="0.501961" r="0" typeId="151"/>
  <attribute typeName="Age" v="50.000000" typeId="186"/>
  <attribute typeName="Active" v="1" typeId="188"/>
  <attribute typeName="RockPropertyID" v="3" typeId="196"/>
 </value>
 <value index="6">
  <attribute typeName="Thickness" v="200.000000" typeId="91"/>
  <attribute typeName="Horizon" v="Horizon_07" typeId="98"/>
  <attribute b="0.996078" typeName="Colour" g="0.737255" r="0.94902" typeId="151"/>
  <attribute typeName="Age" v="60.000000" typeId="186"/>
  <attribute typeName="Active" v="1" typeId="188"/>
  <attribute typeName="RockPropertyID" v="3" typeId="196"/>
 </value>
 <value index="7">
  <attribute typeName="Thickness" v="200.000000" typeId="91"/>
  <attribute typeName="Horizon" v="Horizon_08" typeId="98"/>
  <attribute b="0.976471" typeName="Colour" g="0.423529" r="0.713726" typeId="151"/>
  <attribute typeName="Age" v="70.000000" typeId="186"/>
  <attribute typeName="Active" v="1" typeId="188"/>
  <attribute typeName="RockPropertyID" v="3" typeId="196"/>
 </value>
 <value index="8">
  <attribute typeName="Thickness" v="200.000000" typeId="91"/>
  <attribute typeName="Horizon" v="Horizon_09" typeId="98"/>
  <attribute b="0.988235" typeName="Colour" g="0.0705882" r="0.619608" typeId="151"/>
  <attribute typeName="Age" v="80.000000" typeId="186"/>
  <attribute typeName="Active" v="1" typeId="188"/>
  <attribute typeName="RockPropertyID" v="3" typeId="196"/>
 </value>
 <value index="9">
  <attribute typeName="Thickness" v="200.000000" typeId="91"/>
  <attribute typeName="Horizon" v="Horizon_10" typeId="98"/>
  <attribute b="0.537255" typeName="Colour" g="0.603922" r="0.972549" typeId="151"/>
  <attribute typeName="Age" v="90.000000" typeId="186"/>
  <attribute typeName="Active" v="1" typeId="188"/>
  <attribute typeName="RockPropertyID" v="3" typeId="196"/>
 </value>
</StratColumn>
