# Supplementary material for: Reconciling patterns of long-term topographic growth with coseismic uplift by synchronous duplex thrusting
Source: Nat Commun. 2023 Dec 6;14:8073. doi: 10.1038/s41467-023-43994-6 (PMC10700525; doi:10.1038/s41467-023-43994-6)
Supplement: Supplementary file 3 — Source Data [file 41467_2023_43994_MOESM3_ESM.zip › Source Data/Figure 3c-e.movd/journal.txt]

Move2018.1 23920 on 2021-9-23 15:29:39 by Yqzhang
Move2018.1 23920 on 2021-9-23 15:39:22 by Yqzhang
Move2018.1 23920 on 2021-9-23 15:41:4 by Yqzhang
Move2018.1 23920 on 2021-9-23 15:42:36 by Yqzhang
Move2018.1 23920 on 2021-9-23 15:51:49 by Yqzhang
Move2018.1 23920 on 2021-9-23 16:3:58 by Yqzhang
Move2018.1 23920 on 2021-11-8 15:12:21 by Yqzhang
Move2018.1 23920 on 2021-11-8 15:59:46 by Yqzhang
Move2018.1 23920 on 2021-12-30 14:59:31 by Yqzhang
Move2018.1 23920 on 2021-12-30 15:9:54 by Yqzhang
Move2018.1 23920 on 2021-12-30 15:59:18 by Yqzhang
Move2018.1 23920 on 2021-12-30 16:0:21 by Yqzhang
Move2018.1 23920 on 2021-12-30 16:2:35 by Yqzhang
Move2018.1 23920 on 2021-12-30 16:10:54 by Yqzhang
Move2018.1 23920 on 2021-12-30 16:32:22 by Yqzhang
Move2018.1 23920 on 2021-12-30 16:34:11 by Yqzhang
Move2018.1 23920 on 2021-12-30 17:2:15 by Yqzhang
Move2018.1 23920 on 2021-12-30 17:16:27 by Yqzhang
Move2018.1 23920 on 2021-12-30 17:22:23 by Yqzhang
Move2018.1 23920 on 2021-12-30 22:21:19 by Yqzhang
Move2018.1 23920 on 2021-12-30 22:28:41 by Yqzhang
Move2018.1 23920 on 2021-12-30 22:33:34 by Yqzhang
Move2018.1 23920 on 2021-12-30 23:0:31 by Yqzhang
Move2018.1 23920 on 2021-12-30 23:7:44 by Yqzhang
Move2018.1 23920 on 2021-12-31 9:49:22 by Yqzhang
Move2018.1 23920 on 2021-12-31 10:23:3 by Yqzhang
Move2018.1 23920 on 2021-12-31 10:46:33 by Yqzhang
Move2018.1 23920 on 2021-12-31 10:47:13 by Yqzhang
Move2018.1 23920 on 2021-12-31 10:54:36 by Yqzhang
Move2018.1 23920 on 2021-12-31 11:0:55 by Yqzhang
Move2018.1 23920 on 2021-12-31 11:2:13 by Yqzhang
Move2018.1 23920 on 2022-4-4 22:7:59 by Yqzhang
Move2018.1 23920 on 2022-4-4 22:26:28 by Yqzhang
Move2018.1 23920 on 2022-4-4 22:28:27 by Yqzhang
Move2018.1 23920 on 2022-4-4 22:31:27 by Yqzhang
Move2018.1 23920 on 2022-4-4 23:54:38 by Yqzhang
Move2018.1 23920 on 2022-4-4 23:58:8 by Yqzhang
Move2018.1 23920 on 2022-4-5 10:28:16 by Yqzhang
Move2018.1 23920 on 2022-4-5 15:1:16 by Yqzhang
Move2018.1 23920 on 2022-4-5 15:3:44 by Yqzhang
Move2018.1 23920 on 2022-4-5 15:29:34 by Yqzhang
Move2018.1 23920 on 2022-4-5 15:39:29 by Yqzhang
Move2018.1 23920 on 2022-4-5 15:57:24 by Yqzhang
Move2018.1 23920 on 2022-4-5 16:0:38 by Yqzhang
Move2018.1 23920 on 2022-4-5 16:28:15 by Yqzhang
Move2018.1 23920 on 2022-4-5 16:40:53 by Yqzhang
Move2018.1 23920 on 2022-4-5 16:41:38 by Yqzhang
Move2018.1 23920 on 2022-4-5 16:42:35 by Yqzhang
Move2018.1 23920 on 2022-4-5 20:44:17 by Yqzhang
Move2018.1 23920 on 2022-4-5 20:47:48 by Yqzhang
Move2018.1 23920 on 2022-4-5 20:48:13 by Yqzhang
Move2018.1 23920 on 2022-4-5 20:49:41 by Yqzhang
Move2018.1 23920 on 2022-4-5 20:59:47 by Yqzhang
Move2018.1 23920 on 2022-4-5 21:3:43 by Yqzhang
Move2018.1 23920 on 2022-4-5 21:7:15 by Yqzhang
Move2018.1 23920 on 2022-4-5 21:8:26 by Yqzhang
Move2018.1 23920 on 2022-4-5 21:10:31 by Yqzhang
Move2018.1 23920 on 2022-4-5 22:14:44 by Yqzhang
Move2018.1 23920 on 2022-4-5 22:17:27 by Yqzhang
Move2018.1 23920 on 2022-4-5 22:17:51 by Yqzhang
Move2018.1 23920 on 2022-4-5 22:18:55 by Yqzhang
Move2018.1 23920 on 2022-4-5 22:24:15 by Yqzhang
Move2018.1 23920 on 2022-4-5 22:58:17 by Yqzhang
Move2018.1 23920 on 2022-4-6 9:31:22 by Yqzhang
Move2018.1 23920 on 2022-4-6 9:45:5 by Yqzhang
Move2018.1 23920 on 2022-4-6 9:53:17 by Yqzhang
Move2018.1 23920 on 2022-4-6 9:54:15 by Yqzhang
Move2018.1 23920 on 2022-4-6 9:58:55 by Yqzhang
Move2018.1 23920 on 2022-4-6 9:59:47 by Yqzhang
Move2018.1 23920 on 2022-4-6 10:19:33 by Yqzhang
Move2018.1 23920 on 2022-4-6 10:26:56 by Yqzhang
Move2018.1 23920 on 2022-4-6 10:27:54 by Yqzhang
Move2018.1 23920 on 2022-4-6 10:30:50 by Yqzhang
Move2018.1 23920 on 2022-4-6 10:35:35 by Yqzhang
Move2018.1 23920 on 2022-4-6 11:19:25 by Yqzhang
Move2018.1 23920 on 2022-4-6 11:19:37 by Yqzhang
Move2018.1 23920 on 2022-4-6 11:24:42 by Yqzhang
Move2018.1 23920 on 2022-4-6 11:43:59 by Yqzhang
Move2018.1 23920 on 2022-4-6 14:22:12 by Yqzhang
Move2018.1 23920 on 2022-4-6 14:46:58 by Yqzhang
Move2018.1 23920 on 2022-4-6 14:56:8 by Yqzhang
Move2018.1 23920 on 2022-10-6 11:36:33 by Yqzhang
Move2018.1 23920 on 2022-10-6 14:56:59 by Yqzhang
Move2018.1 23920 on 2022-10-6 15:1:11 by Yqzhang
Move2018.1 23920 on 2023-11-22 0:55:4 by yqzhang
Move2018.1 23920 on 2023-11-22 0:58:56 by yqzhang
Move2018.1 23920 on 2023-11-22 1:2:34 by yqzhang
Move2018.1 23920 on 2023-11-22 1:2:51 by yqzhang
Move2018.1 23920 on 2023-11-22 1:3:7 by yqzhang
Move2018.1 23920 on 2023-11-22 1:3:44 by yqzhang
Move2018.1 23920 on 2023-11-22 1:4:13 by yqzhang
Move2018.1 23920 on 2023-11-23 0:20:33 by yqzhang
Move2018.1 23920 on 2023-11-23 0:21:47 by yqzhang
