# Supplementary material for: Reconciling patterns of long-term topographic growth with coseismic uplift by synchronous duplex thrusting
Source: Nat Commun. 2023 Dec 6;14:8073. doi: 10.1038/s41467-023-43994-6 (PMC10700525; doi:10.1038/s41467-023-43994-6)
Supplement: Supplementary file 3 — Source Data [file 41467_2023_43994_MOESM3_ESM.zip › Source Data/Figure 3c-e.movd/StratColumn-14.xml]

<!DOCTYPE StratColumn>
<StratColumn version="1.0" id="14" name="StratColumn_14">
 <RockProperties>
  <value index="0">
   <attribute v="Default" typeName="Compaction Curve" typeId="68"/>
   <attribute v="2DMove_104" typeName="pattern" typeId="99"/>
   <attribute typeName="Background_colour" b="0" typeId="101" g="1" r="1"/>
   <attribute v="0.490000" typeName="Porosity" typeId="167"/>
   <attribute v="0.270000" typeName="DepthCoefficient" typeId="168"/>
   <attribute v="0.375000" typeName="Grain Size" typeId="169"/>
   <attribute v="2650.000000" typeName="Density" typeId="170"/>
   <attribute v="15000.000000" typeName="Young Modulus" typeId="171"/>
   <attribute v="0.295000" typeName="Poisson Ratio" typeId="172"/>
   <attribute v="2.000000" typeName="Cohesion" typeId="173"/>
   <attribute v="30.000000" typeName="Friction Angle" typeId="174"/>
   <attribute v="0.000000" typeName="Vshale" typeId="180"/>
   <attribute v="0" typeName="Rock Group" typeId="183"/>
   <attribute v="3500.000000" typeName="v0" typeId="190"/>
   <attribute v="0.500000" typeName="k" typeId="192"/>
   <attribute v="0" typeName="RockPropertyID" typeId="196"/>
   <attribute v="0" typeName="RockPropertySetID" typeId="197"/>
   <attribute v="Sandstone" typeName="Rock Type" typeId="198"/>
  </value>
  <value index="1">
   <attribute v="Default" typeName="Compaction Curve" typeId="68"/>
   <attribute v="2DMove_102" typeName="pattern" typeId="99"/>
   <attribute typeName="Background_colour" b="0" typeId="101" g="0" r="0.4"/>
   <attribute v="0.630000" typeName="Porosity" typeId="167"/>
   <attribute v="0.510000" typeName="DepthCoefficient" typeId="168"/>
   <attribute v="0.047000" typeName="Grain Size" typeId="169"/>
   <attribute v="2720.000000" typeName="Density" typeId="170"/>
   <attribute v="32500.000000" typeName="Young Modulus" typeId="171"/>
   <attribute v="0.300000" typeName="Poisson Ratio" typeId="172"/>
   <attribute v="2.000000" typeName="Cohesion" typeId="173"/>
   <attribute v="30.000000" typeName="Friction Angle" typeId="174"/>
   <attribute v="1.000000" typeName="Vshale" typeId="180"/>
   <attribute v="2" typeName="Rock Group" typeId="183"/>
   <attribute v="2500.000000" typeName="v0" typeId="190"/>
   <attribute v="0.500000" typeName="k" typeId="192"/>
   <attribute v="1" typeName="RockPropertyID" typeId="196"/>
   <attribute v="0" typeName="RockPropertySetID" typeId="197"/>
   <attribute v="Shale" typeName="Rock Type" typeId="198"/>
  </value>
  <value index="2">
   <attribute v="Default" typeName="Compaction Curve" typeId="68"/>
   <attribute v="2DMove_108" typeName="pattern" typeId="99"/>
   <attribute typeName="Background_colour" b="1" typeId="101" g="0" r="0"/>
   <attribute v="0.410000" typeName="Porosity" typeId="167"/>
   <attribute v="0.400000" typeName="DepthCoefficient" typeId="168"/>
   <attribute v="0.005000" typeName="Grain Size" typeId="169"/>
   <attribute v="2710.000000" typeName="Density" typeId="170"/>
   <attribute v="45000.000000" typeName="Young Modulus" typeId="171"/>
   <attribute v="0.215000" typeName="Poisson Ratio" typeId="172"/>
   <attribute v="2.000000" typeName="Cohesion" typeId="173"/>
   <attribute v="30.000000" typeName="Friction Angle" typeId="174"/>
   <attribute v="0.000000" typeName="Vshale" typeId="180"/>
   <attribute v="3" typeName="Rock Group" typeId="183"/>
   <attribute v="2600.000000" typeName="v0" typeId="190"/>
   <attribute v="0.500000" typeName="k" typeId="192"/>
   <attribute v="2" typeName="RockPropertyID" typeId="196"/>
   <attribute v="0" typeName="RockPropertySetID" typeId="197"/>
   <attribute v="Limestone" typeName="Rock Type" typeId="198"/>
  </value>
  <value index="3">
   <attribute v="Default" typeName="Compaction Curve" typeId="68"/>
   <attribute v="" typeName="pattern" typeId="99"/>
   <attribute typeName="Background_colour" b="0.2" typeId="101" g="0.2" r="0.4"/>
   <attribute v="0.560000" typeName="Porosity" typeId="167"/>
   <attribute v="0.390000" typeName="DepthCoefficient" typeId="168"/>
   <attribute v="0.211000" typeName="Grain Size" typeId="169"/>
   <attribute v="2680.000000" typeName="Density" typeId="170"/>
   <attribute v="23750.000000" typeName="Young Modulus" typeId="171"/>
   <attribute v="0.300000" typeName="Poisson Ratio" typeId="172"/>
   <attribute v="2.000000" typeName="Cohesion" typeId="173"/>
   <attribute v="30.000000" typeName="Friction Angle" typeId="174"/>
   <attribute v="0.500000" typeName="Vshale" typeId="180"/>
   <attribute v="0" typeName="Rock Group" typeId="183"/>
   <attribute v="2200.000000" typeName="v0" typeId="190"/>
   <attribute v="0.500000" typeName="k" typeId="192"/>
   <attribute v="3" typeName="RockPropertyID" typeId="196"/>
   <attribute v="0" typeName="RockPropertySetID" typeId="197"/>
   <attribute v="Default" typeName="Rock Type" typeId="198"/>
  </value>
  <value index="4">
   <attribute v="Default" typeName="Compaction Curve" typeId="68"/>
   <attribute v="2DMove_103" typeName="pattern" typeId="99"/>
   <attribute typeName="Background_colour" b="0" typeId="101" g="0.2" r="0.6"/>
   <attribute v="0.560000" typeName="Porosity" typeId="167"/>
   <attribute v="0.390000" typeName="DepthCoefficient" typeId="168"/>
   <attribute v="0.211000" typeName="Grain Size" typeId="169"/>
   <attribute v="2680.000000" typeName="Density" typeId="170"/>
   <attribute v="23750.000000" typeName="Young Modulus" typeId="171"/>
   <attribute v="0.300000" typeName="Poisson Ratio" typeId="172"/>
   <attribute v="2.000000" typeName="Cohesion" typeId="173"/>
   <attribute v="30.000000" typeName="Friction Angle" typeId="174"/>
   <attribute v="0.500000" typeName="Vshale" typeId="180"/>
   <attribute v="1" typeName="Rock Group" typeId="183"/>
   <attribute v="2200.000000" typeName="v0" typeId="190"/>
   <attribute v="0.500000" typeName="k" typeId="192"/>
   <attribute v="4" typeName="RockPropertyID" typeId="196"/>
   <attribute v="0" typeName="RockPropertySetID" typeId="197"/>
   <attribute v="ShalySand" typeName="Rock Type" typeId="198"/>
  </value>
  <value index="5">
   <attribute v="None" typeName="Compaction Curve" typeId="68"/>
   <attribute v="2DMove_5" typeName="pattern" typeId="99"/>
   <attribute typeName="Background_colour" b="0" typeId="101" g="1" r="0"/>
   <attribute v="0.000000" typeName="Porosity" typeId="167"/>
   <attribute v="0.000000" typeName="DepthCoefficient" typeId="168"/>
   <attribute v="0.000000" typeName="Grain Size" typeId="169"/>
   <attribute v="2200.000000" typeName="Density" typeId="170"/>
   <attribute v="5810.000000" typeName="Young Modulus" typeId="171"/>
   <attribute v="0.400000" typeName="Poisson Ratio" typeId="172"/>
   <attribute v="2.000000" typeName="Cohesion" typeId="173"/>
   <attribute v="30.000000" typeName="Friction Angle" typeId="174"/>
   <attribute v="0.000000" typeName="Vshale" typeId="180"/>
   <attribute v="4" typeName="Rock Group" typeId="183"/>
   <attribute v="4481.000000" typeName="v0" typeId="190"/>
   <attribute v="0.500000" typeName="k" typeId="192"/>
   <attribute v="5" typeName="RockPropertyID" typeId="196"/>
   <attribute v="0" typeName="RockPropertySetID" typeId="197"/>
   <attribute v="Salt" typeName="Rock Type" typeId="198"/>
  </value>
  <value index="6">
   <attribute v="Default" typeName="Compaction Curve" typeId="68"/>
   <attribute v="2DMove_103" typeName="pattern" typeId="99"/>
   <attribute typeName="Background_colour" b="0.596078" typeId="101" g="0.596078" r="0.596078"/>
   <attribute v="0.700000" typeName="Porosity" typeId="167"/>
   <attribute v="0.710000" typeName="DepthCoefficient" typeId="168"/>
   <attribute v="0.000000" typeName="Grain Size" typeId="169"/>
   <attribute v="2200.000000" typeName="Density" typeId="170"/>
   <attribute v="5810.000000" typeName="Young Modulus" typeId="171"/>
   <attribute v="0.400000" typeName="Poisson Ratio" typeId="172"/>
   <attribute v="2.000000" typeName="Cohesion" typeId="173"/>
   <attribute v="30.000000" typeName="Friction Angle" typeId="174"/>
   <attribute v="0.000000" typeName="Vshale" typeId="180"/>
   <attribute v="3" typeName="Rock Group" typeId="183"/>
   <attribute v="4481.000000" typeName="v0" typeId="190"/>
   <attribute v="0.500000" typeName="k" typeId="192"/>
   <attribute v="6" typeName="RockPropertyID" typeId="196"/>
   <attribute v="0" typeName="RockPropertySetID" typeId="197"/>
   <attribute v="Chalk" typeName="Rock Type" typeId="198"/>
  </value>
 </RockProperties>
 <value index="0">
  <attribute v="200.000000" typeName="Thickness" typeId="91"/>
  <attribute v="Horizon_01" typeName="Horizon" typeId="98"/>
  <attribute typeName="Colour" b="0.282353" typeId="151" g="0.654902" r="0.901961"/>
  <attribute v="0.000000" typeName="Age" typeId="186"/>
  <attribute v="1" typeName="Active" typeId="188"/>
  <attribute v="3" typeName="RockPropertyID" typeId="196"/>
 </value>
 <value index="1">
  <attribute v="200.000000" typeName="Thickness" typeId="91"/>
  <attribute v="Horizon_02" typeName="Horizon" typeId="98"/>
  <attribute typeName="Colour" b="0.392157" typeId="151" g="0.992157" r="0.870588"/>
  <attribute v="10.000000" typeName="Age" typeId="186"/>
  <attribute v="1" typeName="Active" typeId="188"/>
  <attribute v="3" typeName="RockPropertyID" typeId="196"/>
 </value>
 <value index="2">
  <attribute v="200.000000" typeName="Thickness" typeId="91"/>
  <attribute v="Horizon_03" typeName="Horizon" typeId="98"/>
  <attribute typeName="Colour" b="0" typeId="151" g="0.733333" r="0"/>
  <attribute v="20.000000" typeName="Age" typeId="186"/>
  <attribute v="1" typeName="Active" typeId="188"/>
  <attribute v="3" typeName="RockPropertyID" typeId="196"/>
 </value>
 <value index="3">
  <attribute v="200.000000" typeName="Thickness" typeId="91"/>
  <attribute v="Horizon_04" typeName="Horizon" typeId="98"/>
  <attribute typeName="Colour" b="0.780392" typeId="151" g="0.905882" r="0.588235"/>
  <attribute v="30.000000" typeName="Age" typeId="186"/>
  <attribute v="1" typeName="Active" typeId="188"/>
  <attribute v="3" typeName="RockPropertyID" typeId="196"/>
 </value>
 <value index="4">
  <attribute v="200.000000" typeName="Thickness" typeId="91"/>
  <attribute v="Horizon_05" typeName="Horizon" typeId="98"/>
  <attribute typeName="Colour" b="0.886275" typeId="151" g="0.784314" r="0.462745"/>
  <attribute v="40.000000" typeName="Age" typeId="186"/>
  <attribute v="1" typeName="Active" typeId="188"/>
  <attribute v="3" typeName="RockPropertyID" typeId="196"/>
 </value>
 <value index="5">
  <attribute v="200.000000" typeName="Thickness" typeId="91"/>
  <attribute v="Horizon_06" typeName="Horizon" typeId="98"/>
  <attribute typeName="Colour" b="0.752941" typeId="151" g="0.501961" r="0"/>
  <attribute v="50.000000" typeName="Age" typeId="186"/>
  <attribute v="1" typeName="Active" typeId="188"/>
  <attribute v="3" typeName="RockPropertyID" typeId="196"/>
 </value>
 <value index="6">
  <attribute v="200.000000" typeName="Thickness" typeId="91"/>
  <attribute v="Horizon_07" typeName="Horizon" typeId="98"/>
  <attribute typeName="Colour" b="0.996078" typeId="151" g="0.737255" r="0.94902"/>
  <attribute v="60.000000" typeName="Age" typeId="186"/>
  <attribute v="1" typeName="Active" typeId="188"/>
  <attribute v="3" typeName="RockPropertyID" typeId="196"/>
 </value>
 <value index="7">
  <attribute v="200.000000" typeName="Thickness" typeId="91"/>
  <attribute v="Horizon_08" typeName="Horizon" typeId="98"/>
  <attribute typeName="Colour" b="0.976471" typeId="151" g="0.423529" r="0.713726"/>
  <attribute v="70.000000" typeName="Age" typeId="186"/>
  <attribute v="1" typeName="Active" typeId="188"/>
  <attribute v="3" typeName="RockPropertyID" typeId="196"/>
 </value>
 <value index="8">
  <attribute v="200.000000" typeName="Thickness" typeId="91"/>
  <attribute v="Horizon_09" typeName="Horizon" typeId="98"/>
  <attribute typeName="Colour" b="0.988235" typeId="151" g="0.0705882" r="0.619608"/>
  <attribute v="80.000000" typeName="Age" typeId="186"/>
  <attribute v="1" typeName="Active" typeId="188"/>
  <attribute v="3" typeName="RockPropertyID" typeId="196"/>
 </value>
 <value index="9">
  <attribute v="200.000000" typeName="Thickness" typeId="91"/>
  <attribute v="Horizon_10" typeName="Horizon" typeId="98"/>
  <attribute typeName="Colour" b="0.537255" typeId="151" g="0.603922" r="0.972549"/>
  <attribute v="90.000000" typeName="Age" typeId="186"/>
  <attribute v="1" typeName="Active" typeId="188"/>
  <attribute v="3" typeName="RockPropertyID" typeId="196"/>
 </value>
</StratColumn>
