# Supplementary material for: Reconciling patterns of long-term topographic growth with coseismic uplift by synchronous duplex thrusting
Source: Nat Commun. 2023 Dec 6;14:8073. doi: 10.1038/s41467-023-43994-6 (PMC10700525; doi:10.1038/s41467-023-43994-6)
Supplement: Supplementary file 3 — Source Data [file 41467_2023_43994_MOESM3_ESM.zip › Source Data/Figure 4c and S9.movd/StratColumn-13.xml]

<!DOCTYPE StratColumn>
<StratColumn version="1.0" id="13" name="StratColumn_13">
 <RockProperties>
  <value index="0">
   <attribute typeId="68" typeName="Compaction Curve" v="Default"/>
   <attribute typeId="99" typeName="pattern" v="2DMove_104"/>
   <attribute typeId="101" g="1" b="0" r="1" typeName="Background_colour"/>
   <attribute typeId="167" typeName="Porosity" v="0.490000"/>
   <attribute typeId="168" typeName="DepthCoefficient" v="0.270000"/>
   <attribute typeId="169" typeName="Grain Size" v="0.375000"/>
   <attribute typeId="170" typeName="Density" v="2650.000000"/>
   <attribute typeId="171" typeName="Young Modulus" v="15000.000000"/>
   <attribute typeId="172" typeName="Poisson Ratio" v="0.295000"/>
   <attribute typeId="173" typeName="Cohesion" v="2.000000"/>
   <attribute typeId="174" typeName="Friction Angle" v="30.000000"/>
   <attribute typeId="180" typeName="Vshale" v="0.000000"/>
   <attribute typeId="183" typeName="Rock Group" v="0"/>
   <attribute typeId="190" typeName="v0" v="3500.000000"/>
   <attribute typeId="192" typeName="k" v="0.500000"/>
   <attribute typeId="196" typeName="RockPropertyID" v="0"/>
   <attribute typeId="197" typeName="RockPropertySetID" v="0"/>
   <attribute typeId="198" typeName="Rock Type" v="Sandstone"/>
  </value>
  <value index="1">
   <attribute typeId="68" typeName="Compaction Curve" v="Default"/>
   <attribute typeId="99" typeName="pattern" v="2DMove_102"/>
   <attribute typeId="101" g="0" b="0" r="0.4" typeName="Background_colour"/>
   <attribute typeId="167" typeName="Porosity" v="0.630000"/>
   <attribute typeId="168" typeName="DepthCoefficient" v="0.510000"/>
   <attribute typeId="169" typeName="Grain Size" v="0.047000"/>
   <attribute typeId="170" typeName="Density" v="2720.000000"/>
   <attribute typeId="171" typeName="Young Modulus" v="32500.000000"/>
   <attribute typeId="172" typeName="Poisson Ratio" v="0.300000"/>
   <attribute typeId="173" typeName="Cohesion" v="2.000000"/>
   <attribute typeId="174" typeName="Friction Angle" v="30.000000"/>
   <attribute typeId="180" typeName="Vshale" v="1.000000"/>
   <attribute typeId="183" typeName="Rock Group" v="2"/>
   <attribute typeId="190" typeName="v0" v="2500.000000"/>
   <attribute typeId="192" typeName="k" v="0.500000"/>
   <attribute typeId="196" typeName="RockPropertyID" v="1"/>
   <attribute typeId="197" typeName="RockPropertySetID" v="0"/>
   <attribute typeId="198" typeName="Rock Type" v="Shale"/>
  </value>
  <value index="2">
   <attribute typeId="68" typeName="Compaction Curve" v="Default"/>
   <attribute typeId="99" typeName="pattern" v="2DMove_108"/>
   <attribute typeId="101" g="0" b="1" r="0" typeName="Background_colour"/>
   <attribute typeId="167" typeName="Porosity" v="0.410000"/>
   <attribute typeId="168" typeName="DepthCoefficient" v="0.400000"/>
   <attribute typeId="169" typeName="Grain Size" v="0.005000"/>
   <attribute typeId="170" typeName="Density" v="2710.000000"/>
   <attribute typeId="171" typeName="Young Modulus" v="45000.000000"/>
   <attribute typeId="172" typeName="Poisson Ratio" v="0.215000"/>
   <attribute typeId="173" typeName="Cohesion" v="2.000000"/>
   <attribute typeId="174" typeName="Friction Angle" v="30.000000"/>
   <attribute typeId="180" typeName="Vshale" v="0.000000"/>
   <attribute typeId="183" typeName="Rock Group" v="3"/>
   <attribute typeId="190" typeName="v0" v="2600.000000"/>
   <attribute typeId="192" typeName="k" v="0.500000"/>
   <attribute typeId="196" typeName="RockPropertyID" v="2"/>
   <attribute typeId="197" typeName="RockPropertySetID" v="0"/>
   <attribute typeId="198" typeName="Rock Type" v="Limestone"/>
  </value>
  <value index="3">
   <attribute typeId="68" typeName="Compaction Curve" v="Default"/>
   <attribute typeId="99" typeName="pattern" v=""/>
   <attribute typeId="101" g="0.2" b="0.2" r="0.4" typeName="Background_colour"/>
   <attribute typeId="167" typeName="Porosity" v="0.560000"/>
   <attribute typeId="168" typeName="DepthCoefficient" v="0.390000"/>
   <attribute typeId="169" typeName="Grain Size" v="0.211000"/>
   <attribute typeId="170" typeName="Density" v="2680.000000"/>
   <attribute typeId="171" typeName="Young Modulus" v="23750.000000"/>
   <attribute typeId="172" typeName="Poisson Ratio" v="0.300000"/>
   <attribute typeId="173" typeName="Cohesion" v="2.000000"/>
   <attribute typeId="174" typeName="Friction Angle" v="30.000000"/>
   <attribute typeId="180" typeName="Vshale" v="0.500000"/>
   <attribute typeId="183" typeName="Rock Group" v="0"/>
   <attribute typeId="190" typeName="v0" v="2200.000000"/>
   <attribute typeId="192" typeName="k" v="0.500000"/>
   <attribute typeId="196" typeName="RockPropertyID" v="3"/>
   <attribute typeId="197" typeName="RockPropertySetID" v="0"/>
   <attribute typeId="198" typeName="Rock Type" v="Default"/>
  </value>
  <value index="4">
   <attribute typeId="68" typeName="Compaction Curve" v="Default"/>
   <attribute typeId="99" typeName="pattern" v="2DMove_103"/>
   <attribute typeId="101" g="0.2" b="0" r="0.6" typeName="Background_colour"/>
   <attribute typeId="167" typeName="Porosity" v="0.560000"/>
   <attribute typeId="168" typeName="DepthCoefficient" v="0.390000"/>
   <attribute typeId="169" typeName="Grain Size" v="0.211000"/>
   <attribute typeId="170" typeName="Density" v="2680.000000"/>
   <attribute typeId="171" typeName="Young Modulus" v="23750.000000"/>
   <attribute typeId="172" typeName="Poisson Ratio" v="0.300000"/>
   <attribute typeId="173" typeName="Cohesion" v="2.000000"/>
   <attribute typeId="174" typeName="Friction Angle" v="30.000000"/>
   <attribute typeId="180" typeName="Vshale" v="0.500000"/>
   <attribute typeId="183" typeName="Rock Group" v="1"/>
   <attribute typeId="190" typeName="v0" v="2200.000000"/>
   <attribute typeId="192" typeName="k" v="0.500000"/>
   <attribute typeId="196" typeName="RockPropertyID" v="4"/>
   <attribute typeId="197" typeName="RockPropertySetID" v="0"/>
   <attribute typeId="198" typeName="Rock Type" v="ShalySand"/>
  </value>
  <value index="5">
   <attribute typeId="68" typeName="Compaction Curve" v="None"/>
   <attribute typeId="99" typeName="pattern" v="2DMove_5"/>
   <attribute typeId="101" g="1" b="0" r="0" typeName="Background_colour"/>
   <attribute typeId="167" typeName="Porosity" v="0.000000"/>
   <attribute typeId="168" typeName="DepthCoefficient" v="0.000000"/>
   <attribute typeId="169" typeName="Grain Size" v="0.000000"/>
   <attribute typeId="170" typeName="Density" v="2200.000000"/>
   <attribute typeId="171" typeName="Young Modulus" v="5810.000000"/>
   <attribute typeId="172" typeName="Poisson Ratio" v="0.400000"/>
   <attribute typeId="173" typeName="Cohesion" v="2.000000"/>
   <attribute typeId="174" typeName="Friction Angle" v="30.000000"/>
   <attribute typeId="180" typeName="Vshale" v="0.000000"/>
   <attribute typeId="183" typeName="Rock Group" v="4"/>
   <attribute typeId="190" typeName="v0" v="4481.000000"/>
   <attribute typeId="192" typeName="k" v="0.500000"/>
   <attribute typeId="196" typeName="RockPropertyID" v="5"/>
   <attribute typeId="197" typeName="RockPropertySetID" v="0"/>
   <attribute typeId="198" typeName="Rock Type" v="Salt"/>
  </value>
  <value index="6">
   <attribute typeId="68" typeName="Compaction Curve" v="Default"/>
   <attribute typeId="99" typeName="pattern" v="2DMove_103"/>
   <attribute typeId="101" g="0.596078" b="0.596078" r="0.596078" typeName="Background_colour"/>
   <attribute typeId="167" typeName="Porosity" v="0.700000"/>
   <attribute typeId="168" typeName="DepthCoefficient" v="0.710000"/>
   <attribute typeId="169" typeName="Grain Size" v="0.000000"/>
   <attribute typeId="170" typeName="Density" v="2200.000000"/>
   <attribute typeId="171" typeName="Young Modulus" v="5810.000000"/>
   <attribute typeId="172" typeName="Poisson Ratio" v="0.400000"/>
   <attribute typeId="173" typeName="Cohesion" v="2.000000"/>
   <attribute typeId="174" typeName="Friction Angle" v="30.000000"/>
   <attribute typeId="180" typeName="Vshale" v="0.000000"/>
   <attribute typeId="183" typeName="Rock Group" v="3"/>
   <attribute typeId="190" typeName="v0" v="4481.000000"/>
   <attribute typeId="192" typeName="k" v="0.500000"/>
   <attribute typeId="196" typeName="RockPropertyID" v="6"/>
   <attribute typeId="197" typeName="RockPropertySetID" v="0"/>
   <attribute typeId="198" typeName="Rock Type" v="Chalk"/>
  </value>
 </RockProperties>
 <value index="0">
  <attribute typeId="91" typeName="Thickness" v="200.000000"/>
  <attribute typeId="98" typeName="Horizon" v="Horizon_01"/>
  <attribute typeId="151" g="0.654902" b="0.282353" r="0.901961" typeName="Colour"/>
  <attribute typeId="186" typeName="Age" v="0.000000"/>
  <attribute typeId="188" typeName="Active" v="1"/>
  <attribute typeId="196" typeName="RockPropertyID" v="3"/>
 </value>
 <value index="1">
  <attribute typeId="91" typeName="Thickness" v="200.000000"/>
  <attribute typeId="98" typeName="Horizon" v="Horizon_02"/>
  <attribute typeId="151" g="0.992157" b="0.392157" r="0.870588" typeName="Colour"/>
  <attribute typeId="186" typeName="Age" v="10.000000"/>
  <attribute typeId="188" typeName="Active" v="1"/>
  <attribute typeId="196" typeName="RockPropertyID" v="3"/>
 </value>
 <value index="2">
  <attribute typeId="91" typeName="Thickness" v="200.000000"/>
  <attribute typeId="98" typeName="Horizon" v="Horizon_03"/>
  <attribute typeId="151" g="0.733333" b="0" r="0" typeName="Colour"/>
  <attribute typeId="186" typeName="Age" v="20.000000"/>
  <attribute typeId="188" typeName="Active" v="1"/>
  <attribute typeId="196" typeName="RockPropertyID" v="3"/>
 </value>
 <value index="3">
  <attribute typeId="91" typeName="Thickness" v="200.000000"/>
  <attribute typeId="98" typeName="Horizon" v="Horizon_04"/>
  <attribute typeId="151" g="0.905882" b="0.780392" r="0.588235" typeName="Colour"/>
  <attribute typeId="186" typeName="Age" v="30.000000"/>
  <attribute typeId="188" typeName="Active" v="1"/>
  <attribute typeId="196" typeName="RockPropertyID" v="3"/>
 </value>
 <value index="4">
  <attribute typeId="91" typeName="Thickness" v="200.000000"/>
  <attribute typeId="98" typeName="Horizon" v="Horizon_05"/>
  <attribute typeId="151" g="0.784314" b="0.886275" r="0.462745" typeName="Colour"/>
  <attribute typeId="186" typeName="Age" v="40.000000"/>
  <attribute typeId="188" typeName="Active" v="1"/>
  <attribute typeId="196" typeName="RockPropertyID" v="3"/>
 </value>
 <value index="5">
  <attribute typeId="91" typeName="Thickness" v="200.000000"/>
  <attribute typeId="98" typeName="Horizon" v="Horizon_06"/>
  <attribute typeId="151" g="0.501961" b="0.752941" r="0" typeName="Colour"/>
  <attribute typeId="186" typeName="Age" v="50.000000"/>
  <attribute typeId="188" typeName="Active" v="1"/>
  <attribute typeId="196" typeName="RockPropertyID" v="3"/>
 </value>
 <value index="6">
  <attribute typeId="91" typeName="Thickness" v="200.000000"/>
  <attribute typeId="98" typeName="Horizon" v="Horizon_07"/>
  <attribute typeId="151" g="0.737255" b="0.996078" r="0.94902" typeName="Colour"/>
  <attribute typeId="186" typeName="Age" v="60.000000"/>
  <attribute typeId="188" typeName="Active" v="1"/>
  <attribute typeId="196" typeName="RockPropertyID" v="3"/>
 </value>
 <value index="7">
  <attribute typeId="91" typeName="Thickness" v="200.000000"/>
  <attribute typeId="98" typeName="Horizon" v="Horizon_08"/>
  <attribute typeId="151" g="0.423529" b="0.976471" r="0.713726" typeName="Colour"/>
  <attribute typeId="186" typeName="Age" v="70.000000"/>
  <attribute typeId="188" typeName="Active" v="1"/>
  <attribute typeId="196" typeName="RockPropertyID" v="3"/>
 </value>
 <value index="8">
  <attribute typeId="91" typeName="Thickness" v="200.000000"/>
  <attribute typeId="98" typeName="Horizon" v="Horizon_09"/>
  <attribute typeId="151" g="0.0705882" b="0.988235" r="0.619608" typeName="Colour"/>
  <attribute typeId="186" typeName="Age" v="80.000000"/>
  <attribute typeId="188" typeName="Active" v="1"/>
  <attribute typeId="196" typeName="RockPropertyID" v="3"/>
 </value>
 <value index="9">
  <attribute typeId="91" typeName="Thickness" v="200.000000"/>
  <attribute typeId="98" typeName="Horizon" v="Horizon_10"/>
  <attribute typeId="151" g="0.603922" b="0.537255" r="0.972549" typeName="Colour"/>
  <attribute typeId="186" typeName="Age" v="90.000000"/>
  <attribute typeId="188" typeName="Active" v="1"/>
  <attribute typeId="196" typeName="RockPropertyID" v="3"/>
 </value>
</StratColumn>
