# Supplementary material for: Reconciling patterns of long-term topographic growth with coseismic uplift by synchronous duplex thrusting
Source: Nat Commun. 2023 Dec 6;14:8073. doi: 10.1038/s41467-023-43994-6 (PMC10700525; doi:10.1038/s41467-023-43994-6)
Supplement: Supplementary file 3 — Source Data [file 41467_2023_43994_MOESM3_ESM.zip › Source Data/Figure S1.movd/StratColumn-13.xml]

<!DOCTYPE StratColumn>
<StratColumn id="13" name="StratColumn_13" version="1.0">
 <RockProperties>
  <value index="0">
   <attribute v="Default" typeId="68" typeName="Compaction Curve"/>
   <attribute v="2DMove_104" typeId="99" typeName="pattern"/>
   <attribute r="1" typeId="101" typeName="Background_colour" g="1" b="0"/>
   <attribute v="0.490000" typeId="167" typeName="Porosity"/>
   <attribute v="0.270000" typeId="168" typeName="DepthCoefficient"/>
   <attribute v="0.375000" typeId="169" typeName="Grain Size"/>
   <attribute v="2650.000000" typeId="170" typeName="Density"/>
   <attribute v="15000.000000" typeId="171" typeName="Young Modulus"/>
   <attribute v="0.295000" typeId="172" typeName="Poisson Ratio"/>
   <attribute v="2.000000" typeId="173" typeName="Cohesion"/>
   <attribute v="30.000000" typeId="174" typeName="Friction Angle"/>
   <attribute v="0.000000" typeId="180" typeName="Vshale"/>
   <attribute v="0" typeId="183" typeName="Rock Group"/>
   <attribute v="3500.000000" typeId="190" typeName="v0"/>
   <attribute v="0.500000" typeId="192" typeName="k"/>
   <attribute v="0" typeId="196" typeName="RockPropertyID"/>
   <attribute v="0" typeId="197" typeName="RockPropertySetID"/>
   <attribute v="Sandstone" typeId="198" typeName="Rock Type"/>
  </value>
  <value index="1">
   <attribute v="Default" typeId="68" typeName="Compaction Curve"/>
   <attribute v="2DMove_102" typeId="99" typeName="pattern"/>
   <attribute r="0.4" typeId="101" typeName="Background_colour" g="0" b="0"/>
   <attribute v="0.630000" typeId="167" typeName="Porosity"/>
   <attribute v="0.510000" typeId="168" typeName="DepthCoefficient"/>
   <attribute v="0.047000" typeId="169" typeName="Grain Size"/>
   <attribute v="2720.000000" typeId="170" typeName="Density"/>
   <attribute v="32500.000000" typeId="171" typeName="Young Modulus"/>
   <attribute v="0.300000" typeId="172" typeName="Poisson Ratio"/>
   <attribute v="2.000000" typeId="173" typeName="Cohesion"/>
   <attribute v="30.000000" typeId="174" typeName="Friction Angle"/>
   <attribute v="1.000000" typeId="180" typeName="Vshale"/>
   <attribute v="2" typeId="183" typeName="Rock Group"/>
   <attribute v="2500.000000" typeId="190" typeName="v0"/>
   <attribute v="0.500000" typeId="192" typeName="k"/>
   <attribute v="1" typeId="196" typeName="RockPropertyID"/>
   <attribute v="0" typeId="197" typeName="RockPropertySetID"/>
   <attribute v="Shale" typeId="198" typeName="Rock Type"/>
  </value>
  <value index="2">
   <attribute v="Default" typeId="68" typeName="Compaction Curve"/>
   <attribute v="2DMove_108" typeId="99" typeName="pattern"/>
   <attribute r="0" typeId="101" typeName="Background_colour" g="0" b="1"/>
   <attribute v="0.410000" typeId="167" typeName="Porosity"/>
   <attribute v="0.400000" typeId="168" typeName="DepthCoefficient"/>
   <attribute v="0.005000" typeId="169" typeName="Grain Size"/>
   <attribute v="2710.000000" typeId="170" typeName="Density"/>
   <attribute v="45000.000000" typeId="171" typeName="Young Modulus"/>
   <attribute v="0.215000" typeId="172" typeName="Poisson Ratio"/>
   <attribute v="2.000000" typeId="173" typeName="Cohesion"/>
   <attribute v="30.000000" typeId="174" typeName="Friction Angle"/>
   <attribute v="0.000000" typeId="180" typeName="Vshale"/>
   <attribute v="3" typeId="183" typeName="Rock Group"/>
   <attribute v="2600.000000" typeId="190" typeName="v0"/>
   <attribute v="0.500000" typeId="192" typeName="k"/>
   <attribute v="2" typeId="196" typeName="RockPropertyID"/>
   <attribute v="0" typeId="197" typeName="RockPropertySetID"/>
   <attribute v="Limestone" typeId="198" typeName="Rock Type"/>
  </value>
  <value index="3">
   <attribute v="Default" typeId="68" typeName="Compaction Curve"/>
   <attribute v="" typeId="99" typeName="pattern"/>
   <attribute r="0.4" typeId="101" typeName="Background_colour" g="0.2" b="0.2"/>
   <attribute v="0.560000" typeId="167" typeName="Porosity"/>
   <attribute v="0.390000" typeId="168" typeName="DepthCoefficient"/>
   <attribute v="0.211000" typeId="169" typeName="Grain Size"/>
   <attribute v="2680.000000" typeId="170" typeName="Density"/>
   <attribute v="23750.000000" typeId="171" typeName="Young Modulus"/>
   <attribute v="0.300000" typeId="172" typeName="Poisson Ratio"/>
   <attribute v="2.000000" typeId="173" typeName="Cohesion"/>
   <attribute v="30.000000" typeId="174" typeName="Friction Angle"/>
   <attribute v="0.500000" typeId="180" typeName="Vshale"/>
   <attribute v="0" typeId="183" typeName="Rock Group"/>
   <attribute v="2200.000000" typeId="190" typeName="v0"/>
   <attribute v="0.500000" typeId="192" typeName="k"/>
   <attribute v="3" typeId="196" typeName="RockPropertyID"/>
   <attribute v="0" typeId="197" typeName="RockPropertySetID"/>
   <attribute v="Default" typeId="198" typeName="Rock Type"/>
  </value>
  <value index="4">
   <attribute v="Default" typeId="68" typeName="Compaction Curve"/>
   <attribute v="2DMove_103" typeId="99" typeName="pattern"/>
   <attribute r="0.6" typeId="101" typeName="Background_colour" g="0.2" b="0"/>
   <attribute v="0.560000" typeId="167" typeName="Porosity"/>
   <attribute v="0.390000" typeId="168" typeName="DepthCoefficient"/>
   <attribute v="0.211000" typeId="169" typeName="Grain Size"/>
   <attribute v="2680.000000" typeId="170" typeName="Density"/>
   <attribute v="23750.000000" typeId="171" typeName="Young Modulus"/>
   <attribute v="0.300000" typeId="172" typeName="Poisson Ratio"/>
   <attribute v="2.000000" typeId="173" typeName="Cohesion"/>
   <attribute v="30.000000" typeId="174" typeName="Friction Angle"/>
   <attribute v="0.500000" typeId="180" typeName="Vshale"/>
   <attribute v="1" typeId="183" typeName="Rock Group"/>
   <attribute v="2200.000000" typeId="190" typeName="v0"/>
   <attribute v="0.500000" typeId="192" typeName="k"/>
   <attribute v="4" typeId="196" typeName="RockPropertyID"/>
   <attribute v="0" typeId="197" typeName="RockPropertySetID"/>
   <attribute v="ShalySand" typeId="198" typeName="Rock Type"/>
  </value>
  <value index="5">
   <attribute v="None" typeId="68" typeName="Compaction Curve"/>
   <attribute v="2DMove_5" typeId="99" typeName="pattern"/>
   <attribute r="0" typeId="101" typeName="Background_colour" g="1" b="0"/>
   <attribute v="0.000000" typeId="167" typeName="Porosity"/>
   <attribute v="0.000000" typeId="168" typeName="DepthCoefficient"/>
   <attribute v="0.000000" typeId="169" typeName="Grain Size"/>
   <attribute v="2200.000000" typeId="170" typeName="Density"/>
   <attribute v="5810.000000" typeId="171" typeName="Young Modulus"/>
   <attribute v="0.400000" typeId="172" typeName="Poisson Ratio"/>
   <attribute v="2.000000" typeId="173" typeName="Cohesion"/>
   <attribute v="30.000000" typeId="174" typeName="Friction Angle"/>
   <attribute v="0.000000" typeId="180" typeName="Vshale"/>
   <attribute v="4" typeId="183" typeName="Rock Group"/>
   <attribute v="4481.000000" typeId="190" typeName="v0"/>
   <attribute v="0.500000" typeId="192" typeName="k"/>
   <attribute v="5" typeId="196" typeName="RockPropertyID"/>
   <attribute v="0" typeId="197" typeName="RockPropertySetID"/>
   <attribute v="Salt" typeId="198" typeName="Rock Type"/>
  </value>
  <value index="6">
   <attribute v="Default" typeId="68" typeName="Compaction Curve"/>
   <attribute v="2DMove_103" typeId="99" typeName="pattern"/>
   <attribute r="0.596078" typeId="101" typeName="Background_colour" g="0.596078" b="0.596078"/>
   <attribute v="0.700000" typeId="167" typeName="Porosity"/>
   <attribute v="0.710000" typeId="168" typeName="DepthCoefficient"/>
   <attribute v="0.000000" typeId="169" typeName="Grain Size"/>
   <attribute v="2200.000000" typeId="170" typeName="Density"/>
   <attribute v="5810.000000" typeId="171" typeName="Young Modulus"/>
   <attribute v="0.400000" typeId="172" typeName="Poisson Ratio"/>
   <attribute v="2.000000" typeId="173" typeName="Cohesion"/>
   <attribute v="30.000000" typeId="174" typeName="Friction Angle"/>
   <attribute v="0.000000" typeId="180" typeName="Vshale"/>
   <attribute v="3" typeId="183" typeName="Rock Group"/>
   <attribute v="4481.000000" typeId="190" typeName="v0"/>
   <attribute v="0.500000" typeId="192" typeName="k"/>
   <attribute v="6" typeId="196" typeName="RockPropertyID"/>
   <attribute v="0" typeId="197" typeName="RockPropertySetID"/>
   <attribute v="Chalk" typeId="198" typeName="Rock Type"/>
  </value>
 </RockProperties>
 <value index="0">
  <attribute v="200.000000" typeId="91" typeName="Thickness"/>
  <attribute v="Horizon_01" typeId="98" typeName="Horizon"/>
  <attribute r="0.901961" typeId="151" typeName="Colour" g="0.654902" b="0.282353"/>
  <attribute v="0.000000" typeId="186" typeName="Age"/>
  <attribute v="1" typeId="188" typeName="Active"/>
  <attribute v="3" typeId="196" typeName="RockPropertyID"/>
 </value>
 <value index="1">
  <attribute v="200.000000" typeId="91" typeName="Thickness"/>
  <attribute v="Horizon_02" typeId="98" typeName="Horizon"/>
  <attribute r="0.870588" typeId="151" typeName="Colour" g="0.992157" b="0.392157"/>
  <attribute v="10.000000" typeId="186" typeName="Age"/>
  <attribute v="1" typeId="188" typeName="Active"/>
  <attribute v="3" typeId="196" typeName="RockPropertyID"/>
 </value>
 <value index="2">
  <attribute v="200.000000" typeId="91" typeName="Thickness"/>
  <attribute v="Horizon_03" typeId="98" typeName="Horizon"/>
  <attribute r="0" typeId="151" typeName="Colour" g="0.733333" b="0"/>
  <attribute v="20.000000" typeId="186" typeName="Age"/>
  <attribute v="1" typeId="188" typeName="Active"/>
  <attribute v="3" typeId="196" typeName="RockPropertyID"/>
 </value>
 <value index="3">
  <attribute v="200.000000" typeId="91" typeName="Thickness"/>
  <attribute v="Horizon_04" typeId="98" typeName="Horizon"/>
  <attribute r="0.588235" typeId="151" typeName="Colour" g="0.905882" b="0.780392"/>
  <attribute v="30.000000" typeId="186" typeName="Age"/>
  <attribute v="1" typeId="188" typeName="Active"/>
  <attribute v="3" typeId="196" typeName="RockPropertyID"/>
 </value>
 <value index="4">
  <attribute v="200.000000" typeId="91" typeName="Thickness"/>
  <attribute v="Horizon_05" typeId="98" typeName="Horizon"/>
  <attribute r="0.462745" typeId="151" typeName="Colour" g="0.784314" b="0.886275"/>
  <attribute v="40.000000" typeId="186" typeName="Age"/>
  <attribute v="1" typeId="188" typeName="Active"/>
  <attribute v="3" typeId="196" typeName="RockPropertyID"/>
 </value>
 <value index="5">
  <attribute v="200.000000" typeId="91" typeName="Thickness"/>
  <attribute v="Horizon_06" typeId="98" typeName="Horizon"/>
  <attribute r="0" typeId="151" typeName="Colour" g="0.501961" b="0.752941"/>
  <attribute v="50.000000" typeId="186" typeName="Age"/>
  <attribute v="1" typeId="188" typeName="Active"/>
  <attribute v="3" typeId="196" typeName="RockPropertyID"/>
 </value>
 <value index="6">
  <attribute v="200.000000" typeId="91" typeName="Thickness"/>
  <attribute v="Horizon_07" typeId="98" typeName="Horizon"/>
  <attribute r="0.94902" typeId="151" typeName="Colour" g="0.737255" b="0.996078"/>
  <attribute v="60.000000" typeId="186" typeName="Age"/>
  <attribute v="1" typeId="188" typeName="Active"/>
  <attribute v="3" typeId="196" typeName="RockPropertyID"/>
 </value>
 <value index="7">
  <attribute v="200.000000" typeId="91" typeName="Thickness"/>
  <attribute v="Horizon_08" typeId="98" typeName="Horizon"/>
  <attribute r="0.713726" typeId="151" typeName="Colour" g="0.423529" b="0.976471"/>
  <attribute v="70.000000" typeId="186" typeName="Age"/>
  <attribute v="1" typeId="188" typeName="Active"/>
  <attribute v="3" typeId="196" typeName="RockPropertyID"/>
 </value>
 <value index="8">
  <attribute v="200.000000" typeId="91" typeName="Thickness"/>
  <attribute v="Horizon_09" typeId="98" typeName="Horizon"/>
  <attribute r="0.619608" typeId="151" typeName="Colour" g="0.0705882" b="0.988235"/>
  <attribute v="80.000000" typeId="186" typeName="Age"/>
  <attribute v="1" typeId="188" typeName="Active"/>
  <attribute v="3" typeId="196" typeName="RockPropertyID"/>
 </value>
 <value index="9">
  <attribute v="200.000000" typeId="91" typeName="Thickness"/>
  <attribute v="Horizon_10" typeId="98" typeName="Horizon"/>
  <attribute r="0.972549" typeId="151" typeName="Colour" g="0.603922" b="0.537255"/>
  <attribute v="90.000000" typeId="186" typeName="Age"/>
  <attribute v="1" typeId="188" typeName="Active"/>
  <attribute v="3" typeId="196" typeName="RockPropertyID"/>
 </value>
</StratColumn>
