# Supplementary material for: Reconciling patterns of long-term topographic growth with coseismic uplift by synchronous duplex thrusting
Source: Nat Commun. 2023 Dec 6;14:8073. doi: 10.1038/s41467-023-43994-6 (PMC10700525; doi:10.1038/s41467-023-43994-6)
Supplement: Supplementary file 3 — Source Data [file 41467_2023_43994_MOESM3_ESM.zip › Source Data/Figure S2.movd/StratColumn-13.xml]

<!DOCTYPE StratColumn>
<StratColumn id="13" name="StratColumn_13" version="1.0">
 <RockProperties>
  <value index="0">
   <attribute typeName="Compaction Curve" typeId="68" v="Default"/>
   <attribute typeName="pattern" typeId="99" v="2DMove_104"/>
   <attribute typeName="Background_colour" b="0" typeId="101" g="1" r="1"/>
   <attribute typeName="Porosity" typeId="167" v="0.490000"/>
   <attribute typeName="DepthCoefficient" typeId="168" v="0.270000"/>
   <attribute typeName="Grain Size" typeId="169" v="0.375000"/>
   <attribute typeName="Density" typeId="170" v="2650.000000"/>
   <attribute typeName="Young Modulus" typeId="171" v="15000.000000"/>
   <attribute typeName="Poisson Ratio" typeId="172" v="0.295000"/>
   <attribute typeName="Cohesion" typeId="173" v="2.000000"/>
   <attribute typeName="Friction Angle" typeId="174" v="30.000000"/>
   <attribute typeName="Vshale" typeId="180" v="0.000000"/>
   <attribute typeName="Rock Group" typeId="183" v="0"/>
   <attribute typeName="v0" typeId="190" v="3500.000000"/>
   <attribute typeName="k" typeId="192" v="0.500000"/>
   <attribute typeName="RockPropertyID" typeId="196" v="0"/>
   <attribute typeName="RockPropertySetID" typeId="197" v="0"/>
   <attribute typeName="Rock Type" typeId="198" v="Sandstone"/>
  </value>
  <value index="1">
   <attribute typeName="Compaction Curve" typeId="68" v="Default"/>
   <attribute typeName="pattern" typeId="99" v="2DMove_102"/>
   <attribute typeName="Background_colour" b="0" typeId="101" g="0" r="0.4"/>
   <attribute typeName="Porosity" typeId="167" v="0.630000"/>
   <attribute typeName="DepthCoefficient" typeId="168" v="0.510000"/>
   <attribute typeName="Grain Size" typeId="169" v="0.047000"/>
   <attribute typeName="Density" typeId="170" v="2720.000000"/>
   <attribute typeName="Young Modulus" typeId="171" v="32500.000000"/>
   <attribute typeName="Poisson Ratio" typeId="172" v="0.300000"/>
   <attribute typeName="Cohesion" typeId="173" v="2.000000"/>
   <attribute typeName="Friction Angle" typeId="174" v="30.000000"/>
   <attribute typeName="Vshale" typeId="180" v="1.000000"/>
   <attribute typeName="Rock Group" typeId="183" v="2"/>
   <attribute typeName="v0" typeId="190" v="2500.000000"/>
   <attribute typeName="k" typeId="192" v="0.500000"/>
   <attribute typeName="RockPropertyID" typeId="196" v="1"/>
   <attribute typeName="RockPropertySetID" typeId="197" v="0"/>
   <attribute typeName="Rock Type" typeId="198" v="Shale"/>
  </value>
  <value index="2">
   <attribute typeName="Compaction Curve" typeId="68" v="Default"/>
   <attribute typeName="pattern" typeId="99" v="2DMove_108"/>
   <attribute typeName="Background_colour" b="1" typeId="101" g="0" r="0"/>
   <attribute typeName="Porosity" typeId="167" v="0.410000"/>
   <attribute typeName="DepthCoefficient" typeId="168" v="0.400000"/>
   <attribute typeName="Grain Size" typeId="169" v="0.005000"/>
   <attribute typeName="Density" typeId="170" v="2710.000000"/>
   <attribute typeName="Young Modulus" typeId="171" v="45000.000000"/>
   <attribute typeName="Poisson Ratio" typeId="172" v="0.215000"/>
   <attribute typeName="Cohesion" typeId="173" v="2.000000"/>
   <attribute typeName="Friction Angle" typeId="174" v="30.000000"/>
   <attribute typeName="Vshale" typeId="180" v="0.000000"/>
   <attribute typeName="Rock Group" typeId="183" v="3"/>
   <attribute typeName="v0" typeId="190" v="2600.000000"/>
   <attribute typeName="k" typeId="192" v="0.500000"/>
   <attribute typeName="RockPropertyID" typeId="196" v="2"/>
   <attribute typeName="RockPropertySetID" typeId="197" v="0"/>
   <attribute typeName="Rock Type" typeId="198" v="Limestone"/>
  </value>
  <value index="3">
   <attribute typeName="Compaction Curve" typeId="68" v="Default"/>
   <attribute typeName="pattern" typeId="99" v=""/>
   <attribute typeName="Background_colour" b="0.2" typeId="101" g="0.2" r="0.4"/>
   <attribute typeName="Porosity" typeId="167" v="0.560000"/>
   <attribute typeName="DepthCoefficient" typeId="168" v="0.390000"/>
   <attribute typeName="Grain Size" typeId="169" v="0.211000"/>
   <attribute typeName="Density" typeId="170" v="2680.000000"/>
   <attribute typeName="Young Modulus" typeId="171" v="23750.000000"/>
   <attribute typeName="Poisson Ratio" typeId="172" v="0.300000"/>
   <attribute typeName="Cohesion" typeId="173" v="2.000000"/>
   <attribute typeName="Friction Angle" typeId="174" v="30.000000"/>
   <attribute typeName="Vshale" typeId="180" v="0.500000"/>
   <attribute typeName="Rock Group" typeId="183" v="0"/>
   <attribute typeName="v0" typeId="190" v="2200.000000"/>
   <attribute typeName="k" typeId="192" v="0.500000"/>
   <attribute typeName="RockPropertyID" typeId="196" v="3"/>
   <attribute typeName="RockPropertySetID" typeId="197" v="0"/>
   <attribute typeName="Rock Type" typeId="198" v="Default"/>
  </value>
  <value index="4">
   <attribute typeName="Compaction Curve" typeId="68" v="Default"/>
   <attribute typeName="pattern" typeId="99" v="2DMove_103"/>
   <attribute typeName="Background_colour" b="0" typeId="101" g="0.2" r="0.6"/>
   <attribute typeName="Porosity" typeId="167" v="0.560000"/>
   <attribute typeName="DepthCoefficient" typeId="168" v="0.390000"/>
   <attribute typeName="Grain Size" typeId="169" v="0.211000"/>
   <attribute typeName="Density" typeId="170" v="2680.000000"/>
   <attribute typeName="Young Modulus" typeId="171" v="23750.000000"/>
   <attribute typeName="Poisson Ratio" typeId="172" v="0.300000"/>
   <attribute typeName="Cohesion" typeId="173" v="2.000000"/>
   <attribute typeName="Friction Angle" typeId="174" v="30.000000"/>
   <attribute typeName="Vshale" typeId="180" v="0.500000"/>
   <attribute typeName="Rock Group" typeId="183" v="1"/>
   <attribute typeName="v0" typeId="190" v="2200.000000"/>
   <attribute typeName="k" typeId="192" v="0.500000"/>
   <attribute typeName="RockPropertyID" typeId="196" v="4"/>
   <attribute typeName="RockPropertySetID" typeId="197" v="0"/>
   <attribute typeName="Rock Type" typeId="198" v="ShalySand"/>
  </value>
  <value index="5">
   <attribute typeName="Compaction Curve" typeId="68" v="None"/>
   <attribute typeName="pattern" typeId="99" v="2DMove_5"/>
   <attribute typeName="Background_colour" b="0" typeId="101" g="1" r="0"/>
   <attribute typeName="Porosity" typeId="167" v="0.000000"/>
   <attribute typeName="DepthCoefficient" typeId="168" v="0.000000"/>
   <attribute typeName="Grain Size" typeId="169" v="0.000000"/>
   <attribute typeName="Density" typeId="170" v="2200.000000"/>
   <attribute typeName="Young Modulus" typeId="171" v="5810.000000"/>
   <attribute typeName="Poisson Ratio" typeId="172" v="0.400000"/>
   <attribute typeName="Cohesion" typeId="173" v="2.000000"/>
   <attribute typeName="Friction Angle" typeId="174" v="30.000000"/>
   <attribute typeName="Vshale" typeId="180" v="0.000000"/>
   <attribute typeName="Rock Group" typeId="183" v="4"/>
   <attribute typeName="v0" typeId="190" v="4481.000000"/>
   <attribute typeName="k" typeId="192" v="0.500000"/>
   <attribute typeName="RockPropertyID" typeId="196" v="5"/>
   <attribute typeName="RockPropertySetID" typeId="197" v="0"/>
   <attribute typeName="Rock Type" typeId="198" v="Salt"/>
  </value>
  <value index="6">
   <attribute typeName="Compaction Curve" typeId="68" v="Default"/>
   <attribute typeName="pattern" typeId="99" v="2DMove_103"/>
   <attribute typeName="Background_colour" b="0.596078" typeId="101" g="0.596078" r="0.596078"/>
   <attribute typeName="Porosity" typeId="167" v="0.700000"/>
   <attribute typeName="DepthCoefficient" typeId="168" v="0.710000"/>
   <attribute typeName="Grain Size" typeId="169" v="0.000000"/>
   <attribute typeName="Density" typeId="170" v="2200.000000"/>
   <attribute typeName="Young Modulus" typeId="171" v="5810.000000"/>
   <attribute typeName="Poisson Ratio" typeId="172" v="0.400000"/>
   <attribute typeName="Cohesion" typeId="173" v="2.000000"/>
   <attribute typeName="Friction Angle" typeId="174" v="30.000000"/>
   <attribute typeName="Vshale" typeId="180" v="0.000000"/>
   <attribute typeName="Rock Group" typeId="183" v="3"/>
   <attribute typeName="v0" typeId="190" v="4481.000000"/>
   <attribute typeName="k" typeId="192" v="0.500000"/>
   <attribute typeName="RockPropertyID" typeId="196" v="6"/>
   <attribute typeName="RockPropertySetID" typeId="197" v="0"/>
   <attribute typeName="Rock Type" typeId="198" v="Chalk"/>
  </value>
 </RockProperties>
 <value index="0">
  <attribute typeName="Thickness" typeId="91" v="200.000000"/>
  <attribute typeName="Horizon" typeId="98" v="Horizon_01"/>
  <attribute typeName="Colour" b="0.282353" typeId="151" g="0.654902" r="0.901961"/>
  <attribute typeName="Age" typeId="186" v="0.000000"/>
  <attribute typeName="Active" typeId="188" v="1"/>
  <attribute typeName="RockPropertyID" typeId="196" v="3"/>
 </value>
 <value index="1">
  <attribute typeName="Thickness" typeId="91" v="200.000000"/>
  <attribute typeName="Horizon" typeId="98" v="Horizon_02"/>
  <attribute typeName="Colour" b="0.392157" typeId="151" g="0.992157" r="0.870588"/>
  <attribute typeName="Age" typeId="186" v="10.000000"/>
  <attribute typeName="Active" typeId="188" v="1"/>
  <attribute typeName="RockPropertyID" typeId="196" v="3"/>
 </value>
 <value index="2">
  <attribute typeName="Thickness" typeId="91" v="200.000000"/>
  <attribute typeName="Horizon" typeId="98" v="Horizon_03"/>
  <attribute typeName="Colour" b="0" typeId="151" g="0.733333" r="0"/>
  <attribute typeName="Age" typeId="186" v="20.000000"/>
  <attribute typeName="Active" typeId="188" v="1"/>
  <attribute typeName="RockPropertyID" typeId="196" v="3"/>
 </value>
 <value index="3">
  <attribute typeName="Thickness" typeId="91" v="200.000000"/>
  <attribute typeName="Horizon" typeId="98" v="Horizon_04"/>
  <attribute typeName="Colour" b="0.780392" typeId="151" g="0.905882" r="0.588235"/>
  <attribute typeName="Age" typeId="186" v="30.000000"/>
  <attribute typeName="Active" typeId="188" v="1"/>
  <attribute typeName="RockPropertyID" typeId="196" v="3"/>
 </value>
 <value index="4">
  <attribute typeName="Thickness" typeId="91" v="200.000000"/>
  <attribute typeName="Horizon" typeId="98" v="Horizon_05"/>
  <attribute typeName="Colour" b="0.886275" typeId="151" g="0.784314" r="0.462745"/>
  <attribute typeName="Age" typeId="186" v="40.000000"/>
  <attribute typeName="Active" typeId="188" v="1"/>
  <attribute typeName="RockPropertyID" typeId="196" v="3"/>
 </value>
 <value index="5">
  <attribute typeName="Thickness" typeId="91" v="200.000000"/>
  <attribute typeName="Horizon" typeId="98" v="Horizon_06"/>
  <attribute typeName="Colour" b="0.752941" typeId="151" g="0.501961" r="0"/>
  <attribute typeName="Age" typeId="186" v="50.000000"/>
  <attribute typeName="Active" typeId="188" v="1"/>
  <attribute typeName="RockPropertyID" typeId="196" v="3"/>
 </value>
 <value index="6">
  <attribute typeName="Thickness" typeId="91" v="200.000000"/>
  <attribute typeName="Horizon" typeId="98" v="Horizon_07"/>
  <attribute typeName="Colour" b="0.996078" typeId="151" g="0.737255" r="0.94902"/>
  <attribute typeName="Age" typeId="186" v="60.000000"/>
  <attribute typeName="Active" typeId="188" v="1"/>
  <attribute typeName="RockPropertyID" typeId="196" v="3"/>
 </value>
 <value index="7">
  <attribute typeName="Thickness" typeId="91" v="200.000000"/>
  <attribute typeName="Horizon" typeId="98" v="Horizon_08"/>
  <attribute typeName="Colour" b="0.976471" typeId="151" g="0.423529" r="0.713726"/>
  <attribute typeName="Age" typeId="186" v="70.000000"/>
  <attribute typeName="Active" typeId="188" v="1"/>
  <attribute typeName="RockPropertyID" typeId="196" v="3"/>
 </value>
 <value index="8">
  <attribute typeName="Thickness" typeId="91" v="200.000000"/>
  <attribute typeName="Horizon" typeId="98" v="Horizon_09"/>
  <attribute typeName="Colour" b="0.988235" typeId="151" g="0.0705882" r="0.619608"/>
  <attribute typeName="Age" typeId="186" v="80.000000"/>
  <attribute typeName="Active" typeId="188" v="1"/>
  <attribute typeName="RockPropertyID" typeId="196" v="3"/>
 </value>
 <value index="9">
  <attribute typeName="Thickness" typeId="91" v="200.000000"/>
  <attribute typeName="Horizon" typeId="98" v="Horizon_10"/>
  <attribute typeName="Colour" b="0.537255" typeId="151" g="0.603922" r="0.972549"/>
  <attribute typeName="Age" typeId="186" v="90.000000"/>
  <attribute typeName="Active" typeId="188" v="1"/>
  <attribute typeName="RockPropertyID" typeId="196" v="3"/>
 </value>
</StratColumn>
