# Supplementary material for: Reconciling patterns of long-term topographic growth with coseismic uplift by synchronous duplex thrusting
Source: Nat Commun. 2023 Dec 6;14:8073. doi: 10.1038/s41467-023-43994-6 (PMC10700525; doi:10.1038/s41467-023-43994-6)
Supplement: Supplementary file 3 — Source Data [file 41467_2023_43994_MOESM3_ESM.zip › Source Data/Figure S4.movd/db/LOG]

2023/11/23-00:10:53.820 3e68 Delete type=3 #1
2023/11/23-00:10:53.894 e20 Level-0 table #5: started
2023/11/23-00:10:53.916 e20 Level-0 table #5: 4109836 bytes OK
2023/11/23-00:10:53.919 e20 Delete type=0 #3
