# Supplementary material for: Reconciling patterns of long-term topographic growth with coseismic uplift by synchronous duplex thrusting
Source: Nat Commun. 2023 Dec 6;14:8073. doi: 10.1038/s41467-023-43994-6 (PMC10700525; doi:10.1038/s41467-023-43994-6)
Supplement: Supplementary file 3 — Source Data [file 41467_2023_43994_MOESM3_ESM.zip › Source Data/Figure S4.movd/journal.txt]

Move2018.1 23920 on 2021-6-8 20:29:40 by Yqzhang
Move2018.1 23920 on 2021-6-8 21:7:58 by Yqzhang
Move2018.1 23920 on 2021-6-8 21:24:45 by Yqzhang
Move2018.1 23920 on 2021-6-8 21:36:3 by Yqzhang
Move2018.1 23920 on 2021-6-8 21:37:41 by Yqzhang
Move2018.1 23920 on 2021-6-8 21:44:18 by Yqzhang
Move2018.1 23920 on 2021-6-8 22:19:10 by Yqzhang
Move2018.1 23920 on 2021-6-8 22:26:22 by Yqzhang
Move2018.1 23920 on 2021-6-8 22:34:24 by Yqzhang
Move2018.1 23920 on 2021-6-8 22:39:30 by Yqzhang
Move2018.1 23920 on 2021-6-8 22:53:56 by Yqzhang
Move2018.1 23920 on 2021-6-8 22:56:59 by Yqzhang
Move2018.1 23920 on 2021-6-8 22:57:15 by Yqzhang
Move2018.1 23920 on 2021-6-8 23:1:54 by Yqzhang
Move2018.1 23920 on 2021-6-9 20:22:37 by Yqzhang
Move2018.1 23920 on 2021-6-9 20:23:44 by Yqzhang
Move2018.1 23920 on 2021-6-9 20:24:24 by Yqzhang
Move2018.1 23920 on 2021-6-9 20:28:21 by Yqzhang
Move2018.1 23920 on 2021-6-9 20:35:33 by Yqzhang
Move2018.1 23920 on 2021-6-9 20:40:20 by Yqzhang
Move2018.1 23920 on 2021-6-9 20:41:23 by Yqzhang
Move2018.1 23920 on 2021-6-9 21:3:43 by Yqzhang
Move2018.1 23920 on 2021-6-9 21:6:50 by Yqzhang
Move2018.1 23920 on 2021-6-9 21:9:7 by Yqzhang
Move2018.1 23920 on 2021-6-9 21:11:47 by Yqzhang
Move2018.1 23920 on 2021-6-9 21:15:30 by Yqzhang
Move2018.1 23920 on 2021-6-9 21:25:54 by Yqzhang
Move2018.1 23920 on 2021-6-9 21:28:22 by Yqzhang
Move2018.1 23920 on 2021-6-9 21:32:12 by Yqzhang
Move2018.1 23920 on 2021-6-9 21:35:47 by Yqzhang
Move2018.1 23920 on 2021-6-9 21:38:9 by Yqzhang
Move2018.1 23920 on 2021-6-9 21:38:26 by Yqzhang
Move2018.1 23920 on 2021-6-9 21:40:2 by Yqzhang
Move2018.1 23920 on 2021-6-9 21:40:47 by Yqzhang
Move2018.1 23920 on 2021-6-9 21:45:2 by Yqzhang
Move2018.1 23920 on 2021-6-9 21:46:4 by Yqzhang
Move2018.1 23920 on 2021-6-9 21:49:55 by Yqzhang
Move2018.1 23920 on 2021-6-9 21:52:7 by Yqzhang
Move2018.1 23920 on 2021-6-9 21:54:17 by Yqzhang
Move2018.1 23920 on 2021-6-9 21:59:35 by Yqzhang
Move2018.1 23920 on 2021-6-9 22:3:34 by Yqzhang
Move2018.1 23920 on 2021-6-9 22:4:51 by Yqzhang
Move2018.1 23920 on 2021-6-9 22:5:20 by Yqzhang
Move2018.1 23920 on 2021-6-9 22:11:27 by Yqzhang
Move2018.1 23920 on 2021-6-9 22:12:21 by Yqzhang
Move2018.1 23920 on 2021-6-9 22:15:4 by Yqzhang
Move2018.1 23920 on 2021-6-9 22:15:45 by Yqzhang
Move2018.1 23920 on 2021-6-9 22:20:6 by Yqzhang
Move2018.1 23920 on 2021-6-13 9:57:41 by Yqzhang
Move2018.1 23920 on 2021-6-13 9:59:5 by Yqzhang
Move2018.1 23920 on 2021-6-13 10:1:43 by Yqzhang
Move2018.1 23920 on 2021-6-13 10:16:49 by Yqzhang
Move2018.1 23920 on 2021-6-13 10:18:36 by Yqzhang
Move2018.1 23920 on 2021-6-13 10:28:59 by Yqzhang
Move2018.1 23920 on 2021-6-13 10:30:40 by Yqzhang
Move2018.1 23920 on 2021-6-13 10:32:34 by Yqzhang
Move2018.1 23920 on 2021-6-13 10:34:20 by Yqzhang
Move2018.1 23920 on 2021-6-13 10:37:4 by Yqzhang
Move2018.1 23920 on 2021-6-13 10:40:17 by Yqzhang
Move2018.1 23920 on 2021-6-13 10:40:59 by Yqzhang
Move2018.1 23920 on 2021-6-13 11:24:11 by Yqzhang
Move2018.1 23920 on 2021-6-13 11:26:29 by Yqzhang
Move2018.1 23920 on 2021-6-13 17:21:14 by Yqzhang
Move2018.1 23920 on 2021-6-13 23:21:58 by Yqzhang
Move2018.1 23920 on 2021-6-13 23:49:18 by Yqzhang
Move2018.1 23920 on 2021-9-24 9:2:35 by Yqzhang
Move2018.1 23920 on 2021-9-24 9:7:59 by Yqzhang
Move2018.1 23920 on 2021-9-24 9:10:21 by Yqzhang
Move2018.1 23920 on 2021-9-24 9:46:17 by Yqzhang
Move2018.1 23920 on 2021-9-24 9:59:3 by Yqzhang
Move2018.1 23920 on 2021-9-24 10:11:49 by Yqzhang
Move2018.1 23920 on 2021-9-24 10:16:40 by Yqzhang
Move2018.1 23920 on 2021-9-24 10:27:6 by Yqzhang
Move2018.1 23920 on 2021-9-24 10:27:41 by Yqzhang
Move2018.1 23920 on 2021-9-24 10:29:38 by Yqzhang
Move2018.1 23920 on 2021-9-24 10:31:9 by Yqzhang
Move2018.1 23920 on 2021-9-24 10:37:7 by Yqzhang
Move2018.1 23920 on 2021-9-24 10:50:37 by Yqzhang
Move2018.1 23920 on 2021-9-24 10:58:49 by Yqzhang
Move2018.1 23920 on 2021-9-24 11:28:38 by Yqzhang
Move2018.1 23920 on 2021-9-24 11:40:15 by Yqzhang
Move2018.1 23920 on 2021-9-24 14:22:59 by Yqzhang
Move2018.1 23920 on 2021-9-24 19:37:53 by Yqzhang
Move2018.1 23920 on 2021-9-24 19:40:22 by Yqzhang
Move2018.1 23920 on 2021-11-22 20:50:58 by Yqzhang
Move2018.1 23920 on 2021-11-23 10:5:47 by Yqzhang
Move2018.1 23920 on 2022-4-4 15:57:28 by Yqzhang
Move2018.1 23920 on 2022-4-4 16:1:57 by Yqzhang
Move2018.1 23920 on 2022-4-4 16:7:42 by Yqzhang
Move2018.1 23920 on 2022-4-4 16:8:48 by Yqzhang
Move2018.1 23920 on 2022-4-4 17:10:20 by Yqzhang
Move2018.1 23920 on 2022-4-4 17:15:51 by Yqzhang
Move2018.1 23920 on 2022-4-4 17:17:20 by Yqzhang
Move2018.1 23920 on 2022-4-4 17:19:0 by Yqzhang
Move2018.1 23920 on 2022-4-4 17:19:30 by Yqzhang
Move2018.1 23920 on 2022-4-4 17:48:2 by Yqzhang
Move2018.1 23920 on 2022-4-4 18:8:13 by Yqzhang
Move2018.1 23920 on 2022-4-4 18:10:3 by Yqzhang
Move2018.1 23920 on 2022-4-4 18:11:56 by Yqzhang
Move2018.1 23920 on 2022-4-4 18:13:48 by Yqzhang
Move2018.1 23920 on 2022-4-4 18:19:37 by Yqzhang
Move2018.1 23920 on 2022-4-4 18:28:13 by Yqzhang
Move2018.1 23920 on 2022-4-11 22:32:44 by Yqzhang
Move2018.1 23920 on 2022-4-11 22:43:14 by Yqzhang
Move2018.1 23920 on 2022-4-11 22:47:44 by Yqzhang
Move2018.1 23920 on 2022-4-11 22:47:47 by Yqzhang
Move2018.1 23920 on 2022-5-24 14:18:51 by Yqzhang
Move2018.1 23920 on 2022-5-24 15:17:29 by Yqzhang
Move2018.1 23920 on 2022-5-24 15:28:35 by Yqzhang
Move2018.1 23920 on 2022-5-24 15:36:26 by Yqzhang
Move2018.1 23920 on 2022-5-24 16:35:44 by Yqzhang
Move2018.1 23920 on 2022-5-24 16:40:11 by Yqzhang
Move2018.1 23920 on 2023-11-22 1:7:31 by yqzhang
Move2018.1 23920 on 2023-11-22 1:10:16 by yqzhang
Move2018.1 23920 on 2023-11-23 0:10:54 by yqzhang
Move2018.1 23920 on 2023-11-23 0:13:58 by yqzhang
Move2018.1 23920 on 2023-11-23 0:14:32 by yqzhang
Move2018.1 23920 on 2023-11-23 0:15:0 by yqzhang
