# Supplementary material for: Reconciling patterns of long-term topographic growth with coseismic uplift by synchronous duplex thrusting
Source: Nat Commun. 2023 Dec 6;14:8073. doi: 10.1038/s41467-023-43994-6 (PMC10700525; doi:10.1038/s41467-023-43994-6)
Supplement: Supplementary file 3 — Source Data [file 41467_2023_43994_MOESM3_ESM.zip › Source Data/Figure S4.movd/StratColumn-13.xml]

<!DOCTYPE StratColumn>
<StratColumn version="1.0" name="StratColumn_13" id="13">
 <RockProperties>
  <value index="0">
   <attribute typeId="68" v="Default" typeName="Compaction Curve"/>
   <attribute typeId="99" v="2DMove_104" typeName="pattern"/>
   <attribute typeId="101" g="1" typeName="Background_colour" r="1" b="0"/>
   <attribute typeId="167" v="0.490000" typeName="Porosity"/>
   <attribute typeId="168" v="0.270000" typeName="DepthCoefficient"/>
   <attribute typeId="169" v="0.375000" typeName="Grain Size"/>
   <attribute typeId="170" v="2650.000000" typeName="Density"/>
   <attribute typeId="171" v="15000.000000" typeName="Young Modulus"/>
   <attribute typeId="172" v="0.295000" typeName="Poisson Ratio"/>
   <attribute typeId="173" v="2.000000" typeName="Cohesion"/>
   <attribute typeId="174" v="30.000000" typeName="Friction Angle"/>
   <attribute typeId="180" v="0.000000" typeName="Vshale"/>
   <attribute typeId="183" v="0" typeName="Rock Group"/>
   <attribute typeId="190" v="3500.000000" typeName="v0"/>
   <attribute typeId="192" v="0.500000" typeName="k"/>
   <attribute typeId="196" v="0" typeName="RockPropertyID"/>
   <attribute typeId="197" v="0" typeName="RockPropertySetID"/>
   <attribute typeId="198" v="Sandstone" typeName="Rock Type"/>
  </value>
  <value index="1">
   <attribute typeId="68" v="Default" typeName="Compaction Curve"/>
   <attribute typeId="99" v="2DMove_102" typeName="pattern"/>
   <attribute typeId="101" g="0" typeName="Background_colour" r="0.4" b="0"/>
   <attribute typeId="167" v="0.630000" typeName="Porosity"/>
   <attribute typeId="168" v="0.510000" typeName="DepthCoefficient"/>
   <attribute typeId="169" v="0.047000" typeName="Grain Size"/>
   <attribute typeId="170" v="2720.000000" typeName="Density"/>
   <attribute typeId="171" v="32500.000000" typeName="Young Modulus"/>
   <attribute typeId="172" v="0.300000" typeName="Poisson Ratio"/>
   <attribute typeId="173" v="2.000000" typeName="Cohesion"/>
   <attribute typeId="174" v="30.000000" typeName="Friction Angle"/>
   <attribute typeId="180" v="1.000000" typeName="Vshale"/>
   <attribute typeId="183" v="2" typeName="Rock Group"/>
   <attribute typeId="190" v="2500.000000" typeName="v0"/>
   <attribute typeId="192" v="0.500000" typeName="k"/>
   <attribute typeId="196" v="1" typeName="RockPropertyID"/>
   <attribute typeId="197" v="0" typeName="RockPropertySetID"/>
   <attribute typeId="198" v="Shale" typeName="Rock Type"/>
  </value>
  <value index="2">
   <attribute typeId="68" v="Default" typeName="Compaction Curve"/>
   <attribute typeId="99" v="2DMove_108" typeName="pattern"/>
   <attribute typeId="101" g="0" typeName="Background_colour" r="0" b="1"/>
   <attribute typeId="167" v="0.410000" typeName="Porosity"/>
   <attribute typeId="168" v="0.400000" typeName="DepthCoefficient"/>
   <attribute typeId="169" v="0.005000" typeName="Grain Size"/>
   <attribute typeId="170" v="2710.000000" typeName="Density"/>
   <attribute typeId="171" v="45000.000000" typeName="Young Modulus"/>
   <attribute typeId="172" v="0.215000" typeName="Poisson Ratio"/>
   <attribute typeId="173" v="2.000000" typeName="Cohesion"/>
   <attribute typeId="174" v="30.000000" typeName="Friction Angle"/>
   <attribute typeId="180" v="0.000000" typeName="Vshale"/>
   <attribute typeId="183" v="3" typeName="Rock Group"/>
   <attribute typeId="190" v="2600.000000" typeName="v0"/>
   <attribute typeId="192" v="0.500000" typeName="k"/>
   <attribute typeId="196" v="2" typeName="RockPropertyID"/>
   <attribute typeId="197" v="0" typeName="RockPropertySetID"/>
   <attribute typeId="198" v="Limestone" typeName="Rock Type"/>
  </value>
  <value index="3">
   <attribute typeId="68" v="Default" typeName="Compaction Curve"/>
   <attribute typeId="99" v="" typeName="pattern"/>
   <attribute typeId="101" g="0.2" typeName="Background_colour" r="0.4" b="0.2"/>
   <attribute typeId="167" v="0.560000" typeName="Porosity"/>
   <attribute typeId="168" v="0.390000" typeName="DepthCoefficient"/>
   <attribute typeId="169" v="0.211000" typeName="Grain Size"/>
   <attribute typeId="170" v="2680.000000" typeName="Density"/>
   <attribute typeId="171" v="23750.000000" typeName="Young Modulus"/>
   <attribute typeId="172" v="0.300000" typeName="Poisson Ratio"/>
   <attribute typeId="173" v="2.000000" typeName="Cohesion"/>
   <attribute typeId="174" v="30.000000" typeName="Friction Angle"/>
   <attribute typeId="180" v="0.500000" typeName="Vshale"/>
   <attribute typeId="183" v="0" typeName="Rock Group"/>
   <attribute typeId="190" v="2200.000000" typeName="v0"/>
   <attribute typeId="192" v="0.500000" typeName="k"/>
   <attribute typeId="196" v="3" typeName="RockPropertyID"/>
   <attribute typeId="197" v="0" typeName="RockPropertySetID"/>
   <attribute typeId="198" v="Default" typeName="Rock Type"/>
  </value>
  <value index="4">
   <attribute typeId="68" v="Default" typeName="Compaction Curve"/>
   <attribute typeId="99" v="2DMove_103" typeName="pattern"/>
   <attribute typeId="101" g="0.2" typeName="Background_colour" r="0.6" b="0"/>
   <attribute typeId="167" v="0.560000" typeName="Porosity"/>
   <attribute typeId="168" v="0.390000" typeName="DepthCoefficient"/>
   <attribute typeId="169" v="0.211000" typeName="Grain Size"/>
   <attribute typeId="170" v="2680.000000" typeName="Density"/>
   <attribute typeId="171" v="23750.000000" typeName="Young Modulus"/>
   <attribute typeId="172" v="0.300000" typeName="Poisson Ratio"/>
   <attribute typeId="173" v="2.000000" typeName="Cohesion"/>
   <attribute typeId="174" v="30.000000" typeName="Friction Angle"/>
   <attribute typeId="180" v="0.500000" typeName="Vshale"/>
   <attribute typeId="183" v="1" typeName="Rock Group"/>
   <attribute typeId="190" v="2200.000000" typeName="v0"/>
   <attribute typeId="192" v="0.500000" typeName="k"/>
   <attribute typeId="196" v="4" typeName="RockPropertyID"/>
   <attribute typeId="197" v="0" typeName="RockPropertySetID"/>
   <attribute typeId="198" v="ShalySand" typeName="Rock Type"/>
  </value>
  <value index="5">
   <attribute typeId="68" v="None" typeName="Compaction Curve"/>
   <attribute typeId="99" v="2DMove_5" typeName="pattern"/>
   <attribute typeId="101" g="1" typeName="Background_colour" r="0" b="0"/>
   <attribute typeId="167" v="0.000000" typeName="Porosity"/>
   <attribute typeId="168" v="0.000000" typeName="DepthCoefficient"/>
   <attribute typeId="169" v="0.000000" typeName="Grain Size"/>
   <attribute typeId="170" v="2200.000000" typeName="Density"/>
   <attribute typeId="171" v="5810.000000" typeName="Young Modulus"/>
   <attribute typeId="172" v="0.400000" typeName="Poisson Ratio"/>
   <attribute typeId="173" v="2.000000" typeName="Cohesion"/>
   <attribute typeId="174" v="30.000000" typeName="Friction Angle"/>
   <attribute typeId="180" v="0.000000" typeName="Vshale"/>
   <attribute typeId="183" v="4" typeName="Rock Group"/>
   <attribute typeId="190" v="4481.000000" typeName="v0"/>
   <attribute typeId="192" v="0.500000" typeName="k"/>
   <attribute typeId="196" v="5" typeName="RockPropertyID"/>
   <attribute typeId="197" v="0" typeName="RockPropertySetID"/>
   <attribute typeId="198" v="Salt" typeName="Rock Type"/>
  </value>
  <value index="6">
   <attribute typeId="68" v="Default" typeName="Compaction Curve"/>
   <attribute typeId="99" v="2DMove_103" typeName="pattern"/>
   <attribute typeId="101" g="0.596078" typeName="Background_colour" r="0.596078" b="0.596078"/>
   <attribute typeId="167" v="0.700000" typeName="Porosity"/>
   <attribute typeId="168" v="0.710000" typeName="DepthCoefficient"/>
   <attribute typeId="169" v="0.000000" typeName="Grain Size"/>
   <attribute typeId="170" v="2200.000000" typeName="Density"/>
   <attribute typeId="171" v="5810.000000" typeName="Young Modulus"/>
   <attribute typeId="172" v="0.400000" typeName="Poisson Ratio"/>
   <attribute typeId="173" v="2.000000" typeName="Cohesion"/>
   <attribute typeId="174" v="30.000000" typeName="Friction Angle"/>
   <attribute typeId="180" v="0.000000" typeName="Vshale"/>
   <attribute typeId="183" v="3" typeName="Rock Group"/>
   <attribute typeId="190" v="4481.000000" typeName="v0"/>
   <attribute typeId="192" v="0.500000" typeName="k"/>
   <attribute typeId="196" v="6" typeName="RockPropertyID"/>
   <attribute typeId="197" v="0" typeName="RockPropertySetID"/>
   <attribute typeId="198" v="Chalk" typeName="Rock Type"/>
  </value>
 </RockProperties>
 <value index="0">
  <attribute typeId="91" v="200.000000" typeName="Thickness"/>
  <attribute typeId="98" v="Horizon_01" typeName="Horizon"/>
  <attribute typeId="151" g="0.654902" typeName="Colour" r="0.901961" b="0.282353"/>
  <attribute typeId="186" v="0.000000" typeName="Age"/>
  <attribute typeId="188" v="1" typeName="Active"/>
  <attribute typeId="196" v="3" typeName="RockPropertyID"/>
 </value>
 <value index="1">
  <attribute typeId="91" v="200.000000" typeName="Thickness"/>
  <attribute typeId="98" v="Horizon_02" typeName="Horizon"/>
  <attribute typeId="151" g="0.992157" typeName="Colour" r="0.870588" b="0.392157"/>
  <attribute typeId="186" v="10.000000" typeName="Age"/>
  <attribute typeId="188" v="1" typeName="Active"/>
  <attribute typeId="196" v="3" typeName="RockPropertyID"/>
 </value>
 <value index="2">
  <attribute typeId="91" v="200.000000" typeName="Thickness"/>
  <attribute typeId="98" v="Horizon_03" typeName="Horizon"/>
  <attribute typeId="151" g="0.733333" typeName="Colour" r="0" b="0"/>
  <attribute typeId="186" v="20.000000" typeName="Age"/>
  <attribute typeId="188" v="1" typeName="Active"/>
  <attribute typeId="196" v="3" typeName="RockPropertyID"/>
 </value>
 <value index="3">
  <attribute typeId="91" v="200.000000" typeName="Thickness"/>
  <attribute typeId="98" v="Horizon_04" typeName="Horizon"/>
  <attribute typeId="151" g="0.905882" typeName="Colour" r="0.588235" b="0.780392"/>
  <attribute typeId="186" v="30.000000" typeName="Age"/>
  <attribute typeId="188" v="1" typeName="Active"/>
  <attribute typeId="196" v="3" typeName="RockPropertyID"/>
 </value>
 <value index="4">
  <attribute typeId="91" v="200.000000" typeName="Thickness"/>
  <attribute typeId="98" v="Horizon_05" typeName="Horizon"/>
  <attribute typeId="151" g="0.784314" typeName="Colour" r="0.462745" b="0.886275"/>
  <attribute typeId="186" v="40.000000" typeName="Age"/>
  <attribute typeId="188" v="1" typeName="Active"/>
  <attribute typeId="196" v="3" typeName="RockPropertyID"/>
 </value>
 <value index="5">
  <attribute typeId="91" v="200.000000" typeName="Thickness"/>
  <attribute typeId="98" v="Horizon_06" typeName="Horizon"/>
  <attribute typeId="151" g="0.501961" typeName="Colour" r="0" b="0.752941"/>
  <attribute typeId="186" v="50.000000" typeName="Age"/>
  <attribute typeId="188" v="1" typeName="Active"/>
  <attribute typeId="196" v="3" typeName="RockPropertyID"/>
 </value>
 <value index="6">
  <attribute typeId="91" v="200.000000" typeName="Thickness"/>
  <attribute typeId="98" v="Horizon_07" typeName="Horizon"/>
  <attribute typeId="151" g="0.737255" typeName="Colour" r="0.94902" b="0.996078"/>
  <attribute typeId="186" v="60.000000" typeName="Age"/>
  <attribute typeId="188" v="1" typeName="Active"/>
  <attribute typeId="196" v="3" typeName="RockPropertyID"/>
 </value>
 <value index="7">
  <attribute typeId="91" v="200.000000" typeName="Thickness"/>
  <attribute typeId="98" v="Horizon_08" typeName="Horizon"/>
  <attribute typeId="151" g="0.423529" typeName="Colour" r="0.713726" b="0.976471"/>
  <attribute typeId="186" v="70.000000" typeName="Age"/>
  <attribute typeId="188" v="1" typeName="Active"/>
  <attribute typeId="196" v="3" typeName="RockPropertyID"/>
 </value>
 <value index="8">
  <attribute typeId="91" v="200.000000" typeName="Thickness"/>
  <attribute typeId="98" v="Horizon_09" typeName="Horizon"/>
  <attribute typeId="151" g="0.0705882" typeName="Colour" r="0.619608" b="0.988235"/>
  <attribute typeId="186" v="80.000000" typeName="Age"/>
  <attribute typeId="188" v="1" typeName="Active"/>
  <attribute typeId="196" v="3" typeName="RockPropertyID"/>
 </value>
 <value index="9">
  <attribute typeId="91" v="200.000000" typeName="Thickness"/>
  <attribute typeId="98" v="Horizon_10" typeName="Horizon"/>
  <attribute typeId="151" g="0.603922" typeName="Colour" r="0.972549" b="0.537255"/>
  <attribute typeId="186" v="90.000000" typeName="Age"/>
  <attribute typeId="188" v="1" typeName="Active"/>
  <attribute typeId="196" v="3" typeName="RockPropertyID"/>
 </value>
</StratColumn>
