# Supplementary material for: Reconciling patterns of long-term topographic growth with coseismic uplift by synchronous duplex thrusting
Source: Nat Commun. 2023 Dec 6;14:8073. doi: 10.1038/s41467-023-43994-6 (PMC10700525; doi:10.1038/s41467-023-43994-6)
Supplement: Supplementary file 3 — Source Data [file 41467_2023_43994_MOESM3_ESM.zip › Source Data/Figure S4.move]

<!DOCTYPE MVE>
<MVE majorVersion="2" minorVersion="4" creator="Move 2018.1.0 build 23920" date="2023-11-23T00:15:07">
 <project>D:/1-Manuscripts/2 Pishan Section/Figure S4.movd</project>
</MVE>
