# Supplementary material for: Reconciling patterns of long-term topographic growth with coseismic uplift by synchronous duplex thrusting
Source: Nat Commun. 2023 Dec 6;14:8073. doi: 10.1038/s41467-023-43994-6 (PMC10700525; doi:10.1038/s41467-023-43994-6)
Supplement: Supplementary file 3 — Source Data [file 41467_2023_43994_MOESM3_ESM.zip › Source Data/Figure S8.movd/db/LOG]

2023/11/23-00:02:15.943 f64 Delete type=3 #1
2023/11/23-00:02:16.012 37fc Level-0 table #5: started
2023/11/23-00:02:16.039 37fc Level-0 table #5: 4110178 bytes OK
2023/11/23-00:02:16.042 37fc Delete type=0 #3
