# Supplementary material for: Reconciling patterns of long-term topographic growth with coseismic uplift by synchronous duplex thrusting
Source: Nat Commun. 2023 Dec 6;14:8073. doi: 10.1038/s41467-023-43994-6 (PMC10700525; doi:10.1038/s41467-023-43994-6)
Supplement: Supplementary file 3 — Source Data [file 41467_2023_43994_MOESM3_ESM.zip › Source Data/Readme.txt]

(1) The MOVE software (PE Limited) is available for download at https://www.petex.com/products/move-suite/

(2) This software runs on the Windows operating system and included several versions (e.g., 2011, 2013, 2016, 2017, 2018, 2020). In this study, we used the 2018 version for structural modeling.

(3) The installation of the MOVE software typically takes 10-20 minutes.

(4) Detailed installation and running instructions are available on petex.com and other platforms, such as YouTube. 

(5) The .move format files contain the modeling results of growth strata and terrace fold, which have been presented in this study.
